# Supplementary material for: Human-mouse proteomics reveals the shared pathways in Alzheimer's disease and delayed protein turnover in the amyloidome
Source: bioRxiv. 2024 Oct 25:2024.10.25.620263. Preprint. [Version 1] doi: 10.1101/2024.10.25.620263 (PMC11527136; doi:10.1101/2024.10.25.620263)
Supplement: Supplement 1 [file media-1.xlsx]

## Sheet: 1
	Supplementary Table 1. Mouse models used in this study
	Model	Transgene(s)	Mutation(s)	Promoter	Reference
	5xFAD	APP, PSEN1	APP K670N, M671L, I716V, V717I. PSEN1 M146L, L286V	Thy1	Oakley et al., 2006
	APP-NLF	APP	APP K670N, M671L, G676R, F681Y, H684R, I716F	Thy1	Saito, et al., 2014
	APP-NLGF	APP	APP K670N, M671L, G676R, F681Y, H684R, E693G, I716F	Thy1	Saito, et al., 2014
	3xTG	APP, PSEN1, Tau	APP K670N, M671L. PSEN1 M146V. TAU P301L	Thy1.2	Oddo et al., 2003
	BiG	APP, PSEN1, N40K	APP K670N, M671L, I716V, V717I. PSEN1 M146L, L286V. N40K (truncation of U1-70K)	Thy1, CaMKII	Chen, et al., 2022

## Sheet: 2
	Supplementary Table 2. Summary of mouse samples for profiling whole proteome, phosphoproteome, and proteome turnover in this study
	Mouse models were analyzed by TMT-LC/LC-MS/MS in different channels (126, 127N, etc.) and batches (e.g., B1, B2, etc.). The MS raw data are available from the PRIDE database with accession numbers shown. A small portion of the raw data (27 samples in PXD007974, PXD023395 and PXD031545) were previously published but re-analyzed in this study. A total of 133 samples were analyzed.
	Sample	Genotype	Age (Month)	Sex	PRIDE database	TMT channel
	B2_WT_M_3m1	WT	3	Male	PXD018590	B2_127N
	B2_WT_F_3m2	WT	3	Female	PXD018590	B2_127C
	B2_FAD_M_3m1	FAD	3	Male	PXD018590	B2_128N
	B2_FAD_F_3m2	FAD	3	Female	PXD018590	B2_128C
	B1_WT_F_6m1	WT	6	Female	PXD007974	B1_128C
	B1_WT_F_6m2	WT	6	Female	PXD007974	B1_129N
	B2_WT_M_6m	WT	6	Male	PXD018590	B2_131N
	B3_WT_F_6m1	WT	6	Female	PXD023395	B3_130C
	B3_WT_F_6m2	WT	6	Female	PXD023395	B3_131N
	B5_WT_F_6m	WT	6	Female	PXD018590	B5_131N
	B1_FAD_M_6m1	FAD	6	Male	PXD007974	B1_126
	B1_FAD_F_6m2	FAD	6	Female	PXD007974	B1_127N
	B3_FAD_F_6m1	FAD	6	Female	PXD023395	B3_129C
	B3_FAD_F_6m2	FAD	6	Female	PXD023395	B3_130N
	B5_FAD_F_6m	FAD	6	Female	PXD018590	B5_131C
	B2_WT_F_12m2	WT	12	Female	PXD018590	B2_129C
	B4_WT_M_12m1	WT	12	Male	PXD031545	B4_127N
	B4_WT_M_12m2	WT	12	Male	PXD031545	B4_127C
	B4_WT_M_12m3	WT	12	Male	PXD031545	B4_128N
	B4_WT_F_12m4	WT	12	Female	PXD031545	B4_128C
	B4_WT_F_12m5	WT	12	Female	PXD031545	B4_129N
	B2_FAD_M_12m1	FAD	12	Male	PXD018590	B2_130N
	B2_FAD_F_12m2	FAD	12	Female	PXD018590	B2_130C
	B4_FAD_M_12m1	FAD	12	Male	PXD031545	B4_129C
	B4_FAD_M_12m2	FAD	12	Male	PXD031545	B4_130N
	B4_FAD_F_12m3	FAD	12	Female	PXD031545	B4_130C
	B4_FAD_F_12m4	FAD	12	Female	PXD031545	B4_131N
	B7_WT_F_3m1	WT	3	Female	PXD031734	B7_127N
	B7_WT_F_3m2	WT	3	Female	PXD031734	B7_127C
	B8_WT_F_3m1	WT	3	Female	PXD031735	B8_127N
	B8_WT_F_3m2	WT	3	Female	PXD031735	B8_127C
	B7_NLF_F_3m1	NLF	3	Female	PXD031734	B7_128N
	B7_NLF_F_3m2	NLF	3	Female	PXD031734	B7_128C
	B8_NLGF_F_3m1	NLGF	3	Female	PXD031735	B8_128N
	B8_NLGF_F_3m2	NLGF	3	Female	PXD031735	B8_128C
	B6_WT_F_6m1	WT	6	Female	PXD031732	B6_127N
	B6_WT_F_6m2	WT	6	Female	PXD031732	B6_127C
	B7_WT_F_6m1	WT	6	Female	PXD031734	B7_129N
	B7_WT_F_6m2	WT	6	Female	PXD031734	B7_129C
	B9_WT_F_6m1	WT	6	Female	PXD031769	B9_129N
	B9_WT_M_6m2	WT	6	Male	PXD031769	B9_129C
	B9_WT_M_6m3	WT	6	Male	PXD031769	B9_130N
	B9_NLGF_F_6m1	NLGF	6	Female	PXD031769	B9_130C
	B9_NLGF_M_6m2	NLGF	6	Male	PXD031769	B9_131N
	B9_NLGF_M_6m3	NLGF	6	Male	PXD031769	B9_131C
	B6_WT_F_12m1	WT	12	Female	PXD031732	B6_128N
	B6_WT_F_12m2	WT	12	Female	PXD031732	B6_128C
	B6_WT_F_12m3	WT	12	Female	PXD031732	B6_129N
	B9_WT_F_12m1	WT	12	Female	PXD031769	B9_127N
	B9_WT_F_12m2	WT	12	Female	PXD031769	B9_127C
	B9_WT_F_12m3	WT	12	Female	PXD031769	B9_132N
	B9_WT_F_12m4	WT	12	Female	PXD031769	B9_132C
	B9_WT_F_12m5	WT	12	Female	PXD031769	B9_134N
	B9_NLF_M_12m1	NLF	12	Male	PXD031769	B9_128N
	B9_NLF_M_12m2	NLF	12	Male	PXD031769	B9_128C
	B9_NLGF_F_12m1	NLGF	12	Female	PXD031769	B9_133N
	B9_NLGF_F_12m2	NLGF	12	Female	PXD031769	B9_133C
	B7_WT_F_18m1	WT	18	Female	PXD031734	B7_131C
	B7_WT_F_18m2	WT	18	Female	PXD031734	B7_132N
	B7_WT_F_18m3	WT	18	Female	PXD031734	B7_132C
	B8_WT_F_18m1	WT	18	Female	PXD031735	B8_131C
	B8_WT_F_18m2	WT	18	Female	PXD031735	B8_132N
	B8_WT_F_18m3	WT	18	Female	PXD031735	B8_132C
	B8_NLGF_F_18m1	NLGF	18	Female	PXD031735	B8_133N
	B8_NLGF_F_18m2	NLGF	18	Female	PXD031735	B8_133C
	B8_NLGF_F_18m3	NLGF	18	Female	PXD031735	B8_134N
	6M64	WT	~6	Male	PXD031646	B1_134N
	6M65	WT	~6	Male	PXD031646	B2_134N
	6M66	WT	~6	Male	PXD031646	B3_134N
	6M67	WT	~6	Male	PXD031646	B4_134N
	6F32	WT	~6	Female	PXD031646	B1_130C
	6F33	WT	~6	Female	PXD031646	B2_130C
	6F34	WT	~6	Female	PXD031646	B3_130C
	6F35	WT	~6	Female	PXD031646	B4_130C
	1M37	3xTG	~6	Male	PXD031646	B1_131N
	1M38	3xTG	~6	Male	PXD031646	B2_131N
	1M39	3xTG	~6	Male	PXD031646	B3_131N
	1M40	3xTG	~6	Male	PXD031646	B4_131N
	4M53	3xTG	~6	Male	PXD031646	B1_133N
	4M54	3xTG	~6	Male	PXD031646	B2_133N
	4M55	3xTG	~6	Male	PXD031646	B3_132C
	4M56	3xTG	~6	Male	PXD031646	B4_132C
	4M57	3xTG	~6	Male	PXD031646	B4_133N
	1F2	3xTG	~6	Female	PXD031646	B1_127N
	1F3	3xTG	~6	Female	PXD031646	B2_127N
	1F4	3xTG	~6	Female	PXD031646	B3_127N
	1F5	3xTG	~6	Female	PXD031646	B4_127N
	1F6	3xTG	~6	Female	PXD031646	B4_127C
	4F20	3xTG	~6	Female	PXD031646	B1_129N
	4F21	3xTG	~6	Female	PXD031646	B2_128C
	4F22	3xTG	~6	Female	PXD031646	B2_129N
	4F23	3xTG	~6	Female	PXD031646	B3_129C
	4F24	3xTG	~6	Female	PXD031646	B4_129C
	WT1	WT	~6	Female	PXD023395	B1_130C
	WT2	WT	~6	Female	PXD023395	B1_131N
	WT3	WT	~6	Male	PXD031545	B2_127N
	WT4	WT	~6	Male	PXD031545	B2_127C
	WT5	WT	~6	Male	PXD031545	B2_128N
	BiG1 (dTg1)	BiG	~6	Female	PXD023395	B1_126
	BiG2 (dTg2)	BiG	~6	Female	PXD023395	B1_127N
	BiG3 (dTg3)	BiG	~6	Female	PXD023395	B1_127C
	BiG4 (dTg4)	BiG	~6	Male	PXD031545	B2_130C
	BiG5 (dTg5)	BiG	~6	Male	PXD031545	B2_131N
	WT1 (0 d)	WT	~9	Male	PXD031830	B1_127N
	WT4 (4 d)	WT	~9	Male	PXD031830	B1_127C
	WT7 (8 d)	WT	~9	Male	PXD031830	B1_128N
	WT10 (16 d)	WT	~9	Male	PXD031830	B1_128C
	WT13 (32 d)	WT	~9	Male	PXD031830	B1_129N
	WT2 (0 d)	WT	~9	Male	PXD031830	B1_129C
	WT5 (4 d)	WT	~9	Male	PXD031830	B1_130N
	WT8 (8 d)	WT	~9	Male	PXD031830	B1_130C
	WT11 (16 d)	WT	~9	Male	PXD031830	B1_131N
	WT14 (32 d)	WT	~9	Male	PXD031830	B1_131C
	FAD1 (0 d)	5xFAD	~9	Male	PXD031830	B1_132N
	FAD4 (4 d)	5xFAD	~9	Male	PXD031830	B1_132C
	FAD7 (8 d)	5xFAD	~9	Male	PXD031830	B1_133N
	FAD10 (16 d)	5xFAD	~9	Male	PXD031830	B1_133C
	FAD13 (32 d)	5xFAD	~9	Male	PXD031830	B1_134N
	WT3 (0 d)	WT	~9	Male	PXD031830	B2_127N
	WT6 (4 d)	WT	~9	Male	PXD031830	B2_127C
	WT9 (8 d)	WT	~9	Male	PXD031830	B2_128N
	WT12 (16 d)	WT	~9	Male	PXD031830	B2_128C
	WT15 (32 d)	WT	~9	Male	PXD031830	B2_129N
	FAD2 (0 d)	5xFAD	~9	Male	PXD031830	B2_129C
	FAD5 (4 d)	5xFAD	~9	Male	PXD031830	B2_130N
	FAD8 (8 d)	5xFAD	~9	Male	PXD031830	B2_130C
	FAD11 (16 d)	5xFAD	~9	Male	PXD031830	B2_131N
	FAD14 (32 d)	5xFAD	~9	Male	PXD031830	B2_131C
	FAD3 (0 d)	5xFAD	~9	Male	PXD031830	B2_132N
	FAD6 (4 d)	5xFAD	~9	Male	PXD031830	B2_132C
	FAD9 (8 d)	5xFAD	~9	Male	PXD031830	B2_133N
	FAD12 (16 d)	5xFAD	~9	Male	PXD031830	B2_133C
	FAD15 (32 d)	5xFAD	~9	Male	PXD031830	B2_134N

## Sheet: 3
	Supplementary Table 3. Whole proteome profiling of mouse brain tissues
	Mouse cortical brain tissues were collected and analyzed by TMT-LC/LC-MS/MS. TMT reporter ion intensities were normalized, corrected, and summarized for each protein. Gene name: extracted from Swissprot database; NA: not available; protein accession: from the database; PSM#: the total number of peptide-spectrum matches for each protein; peptide#: the total number of peptides identified for each p…
	Protein accession	Gene name	Description	PSMs	Total peptides	Unique peptides	Coverage	5xFAD																											APPKI (NLF and NLGF)
								3 M				6 M											12 M												3 M								6M
								B2_WT_M_3m1	B2_WT_F_3m2	B2_FAD_M_3m1	B2_FAD_F_3m2	B1_WT_F_6m1	B1_WT_F_6m2	B2_WT_M_6m	B3_WT_F_6m1	B3_WT_F_6m2	B5_WT_F_6m	B1_FAD_M_6m1	B1_FAD_F_6m2	B3_FAD_F_6m1	B3_FAD_F_6m2	B5_FAD_F_6m	B2_WT_F_12m2	B4_WT_M_12m1	B4_WT_M_12m2	B4_WT_M_12m3	B4_WT_F_12m4	B4_WT_F_12m5	B2_FAD_M_12m1	B2_FAD_F_12m2	B4_FAD_M_12m1	B4_FAD_M_12m2	B4_FAD_F_12m3	B4_FAD_F_12m4	B7_WT_F_3m1	B7_WT_F_3m2	B8_WT_F_3m1	B8_WT_F_3m2	B7_NLF_F_3m1	B7_NLF_F_3m2	B8_NLGF_F_3m1	B8_NLGF_F_3m2	B6_WT_F_6m1	B6_WT_F_6m2	B7_WT_F_6m1	B7_WT_F_6m2	B9_WT_F_6m1	B9_WT_M_6m2	B9_WT_M_6m3
	cu|P05067-108|A4_Abeta42_HUMAN	APP (Aβ)	OS=Homo sapiens OX=9606 GN=APP	60	4	2	88.07	NA	NA	36082.5	27666.7	NA	NA	NA	NA	NA	NA	323213	591354	383449	321345	160503	NA	NA	NA	NA	NA	NA	480762	643053	230913	116492	354422	537494	NA	NA	NA	NA	4323.82	4439.84	33214	67128.1	NA	NA	NA	NA	NA	NA	NA
	sp|A0A087WPF7|AUTS2_MOUSE	Auts2	Autism susceptibility gene 2 protein homolog OS=Mus musculus OX=10090 GN=Auts2 PE=1 SV=2	23	16	0	14.27	100393	90193.4	92658.1	92531.2	95008.4	102494	97245	101817	94948.5	98053	91551	93749.4	92901.6	102536	94482.2	101282	93372.6	90710.3	99547.5	93631.1	93145.3	102650	95247.6	87015.4	92436.8	88922	93213.4	96907	89033	91613.9	96851.9	82222.2	94308.5	87896.3	97323.2	91215.8	100754	80851	97717.5	99372	92325.9	102251
	sp|A0AUP1|CC112_MOUSE	Ccdc112	Coiled-coil domain-containing protein 112 OS=Mus musculus OX=10090 GN=Ccdc112 PE=2 SV=2	4	4	0	8.14	51315.9	45320.7	46103.7	42749.8	46457.1	43886	44256.1	45256.1	47079.5	46626.7	48748.7	47769.9	47609.4	40103.3	47664.6	44387.1	52004	37226.3	45817	37907.5	55873.6	50428.1	47699.2	30819.4	52274	33820.9	47675.6	40467.8	45533.3	50740.3	42978.7	42640.5	43033.9	40816.1	44861.7	47220.9	41638.7	45417.5	43239.8	63039.2	35984.6	54117.5
	sp|A1A5B6|TBC25_MOUSE	Tbc1d25	TBC1 domain family member 25 OS=Mus musculus OX=10090 GN=Tbc1d25 PE=1 SV=1	30	21	21	28.71	100359	110387	97692.4	109147	104449	102542	102850	112890	101239	103163	103905	106942	101765	100456	100882	106675	102444	109589	103587	104559	102433	105160	116429	106641	102711	109977	104957	108187	109948	103929	108735	98917.3	111450	105770	103115	102310	102514	108920	113027	105455	110511	100023
	sp|A1L314|MPEG1_MOUSE	Mpeg1	Macrophage-expressed gene 1 protein OS=Mus musculus OX=10090 GN=Mpeg1 PE=1 SV=1	11	8	0	11.78	29681.5	29325.3	32981.6	31515.2	28148.7	27827.7	29158.8	26201.6	25766.4	30445.4	54846.3	90099.5	58674.7	53355.2	167611	26664.8	32142	32236	32203.7	30768.7	35264.3	57022.6	96746	40817.3	44390.1	48395	52608.2	38155.9	30475.5	35646.2	33948	37436.1	37114.9	35897.5	32514.4	43479.5	35709	35301.8	35875	43116	37709.3	35148.1
	sp|A2A432|CUL4B_MOUSE	Cul4b	Cullin-4B OS=Mus musculus OX=10090 GN=Cul4b PE=1 SV=1	201	65	2	61.44	1.74737e+06	1.80673e+06	1.74273e+06	1.80393e+06	1.74544e+06	1.74616e+06	1.73767e+06	1.86746e+06	1.90133e+06	1.74405e+06	1.74109e+06	1.71829e+06	1.83134e+06	1.7844e+06	1.70905e+06	1.78801e+06	1.81986e+06	1.86346e+06	1.85272e+06	1.83196e+06	1.85951e+06	1.67016e+06	1.74705e+06	1.76808e+06	1.78739e+06	1.78825e+06	1.77477e+06	1.78075e+06	1.75336e+06	1.84177e+06	1.74676e+06	1.77553e+06	1.78496e+06	1.75963e+06	1.76644e+06	1.74689e+06	1.78799e+06	1.70142e+06	1.70068e+06	1.82302e+06	1.71045e+06	1.77778e+06
	sp|A2A4P0|DHX8_MOUSE	Dhx8	ATP-dependent RNA helicase DHX8 OS=Mus musculus OX=10090 GN=Dhx8 PE=2 SV=1	62	45	0	31.99	267210	234093	264825	253605	251186	252960	263162	237019	245020	253808	254691	249284	242249	252987	245413	249293	258505	247710	250442	251996	251625	251140	243029	256920	256128	238504	238088	251936	255420	261250	253796	271995	249411	264114	267042	249478	256553	251956	250023	260478	258979	257634
	sp|A2A559|PGAP3_MOUSE	Pgap3	Post-GPI attachment to proteins factor 3 OS=Mus musculus OX=10090 GN=Pgap3 PE=2 SV=1	3	3	0	7.81	60474.6	71540.2	58466.2	65580.2	54735.7	56490.2	53369.5	45711.6	67316.5	66872.5	48517.7	51266.4	68586.7	63786.4	63749.5	60714	84026.3	49364.3	57126.6	50100.4	66711.3	47824.3	58223.7	51547.9	59978.3	51793.8	62686.5	54935.3	64040.9	51896.3	58455.2	51531.1	56972.1	53858.5	62630.9	54917.2	53988.6	56973	60186.6	59838	55287.6	63543.5
	sp|A2A5R2|BIG2_MOUSE	Arfgef2	Brefeldin A-inhibited guanine nucleotide-exchange protein 2 OS=Mus musculus OX=10090 GN=Arfgef2 PE=1 SV=1	297	108	62	54.07	1.84361e+06	2.01976e+06	2.00086e+06	2.05298e+06	1.89521e+06	1.96029e+06	1.88588e+06	1.86052e+06	2.04155e+06	1.94408e+06	1.88544e+06	1.86648e+06	1.90386e+06	1.99096e+06	1.84312e+06	2.10224e+06	1.98931e+06	2.04278e+06	1.97827e+06	2.00398e+06	1.99948e+06	1.86895e+06	1.9669e+06	1.90427e+06	1.90568e+06	1.90186e+06	1.89865e+06	2.01738e+06	1.97701e+06	2.03009e+06	1.97259e+06	1.98542e+06	2.00604e+06	1.99739e+06	2.02939e+06	2.03039e+06	1.95576e+06	2.0085e+06	1.96282e+06	2.02795e+06	1.88956e+06	1.9677e+06
	sp|A2A5Z6|SMUF2_MOUSE	Smurf2	E3 ubiquitin-protein ligase SMURF2 OS=Mus musculus OX=10090 GN=Smurf2 PE=1 SV=1	37	28	0	40.91	123679	123178	127626	131418	133311	123029	128898	119378	124547	124898	129820	120011	122838	126365	118240	127542	120873	133380	131208	119697	115619	122530	119609	134327	124726	132587	120135	127031	123897	122578	129409	129651	126206	126823	127501	123715	128521	126822	134086	133828	125234	127181
	sp|A2A690|TANC2_MOUSE	Tanc2	Protein TANC2 OS=Mus musculus OX=10090 GN=Tanc2 PE=1 SV=1	257	106	2	47.89	1.46702e+06	1.57958e+06	1.54119e+06	1.50828e+06	1.50069e+06	1.51766e+06	1.55047e+06	1.50087e+06	1.5422e+06	1.51896e+06	1.47089e+06	1.39025e+06	1.34669e+06	1.48972e+06	1.36337e+06	1.53341e+06	1.47449e+06	1.55482e+06	1.52558e+06	1.52776e+06	1.48973e+06	1.45175e+06	1.3459e+06	1.39813e+06	1.39714e+06	1.43229e+06	1.30248e+06	1.56287e+06	1.51562e+06	1.5158e+06	1.55435e+06	1.53045e+06	1.51125e+06	1.51644e+06	1.58158e+06	1.4499e+06	1.49866e+06	1.60868e+06	1.58819e+06	1.5526e+06	1.51706e+06	1.48169e+06
	sp|A2A699|F1712_MOUSE	Fam171a2	Protein FAM171A2 OS=Mus musculus OX=10090 GN=Fam171a2 PE=1 SV=1	121	30	6	41.24	618297	672544	678023	713547	665708	663569	677965	699414	680982	675717	671072	588940	588916	620907	556064	676553	634006	656446	665780	648817	654561	631034	543340	600595	626374	627170	582776	700918	673972	671557	701035	658483	669705	673627	673702	595809	616173	701054	677488	692427	694841	686410
	sp|A2A6A1|GPTC8_MOUSE	Gpatch8	G patch domain-containing protein 8 OS=Mus musculus OX=10090 GN=Gpatch8 PE=1 SV=1	62	35	32	24.78	142946	129900	141225	137511	138089	133478	135454	131623	143498	136599	131503	130507	152229	140741	137935	130446	144921	138978	145299	135845	138980	135986	133229	141495	141566	137925	129642	133402	138567	144054	134551	129817	140796	139781	131531	131575	142654	132043	135853	139693	135629	141271
	sp|A2A6Q5|CDC27_MOUSE	Cdc27	Cell division cycle protein 27 homolog OS=Mus musculus OX=10090 GN=Cdc27 PE=1 SV=1	50	23	0	26.79	287473	293851	294426	287267	287656	297441	295386	294173	308599	303371	285243	281844	299942	298056	294271	287715	316549	284396	306518	308441	303840	301548	284206	267542	297851	293649	304852	282629	273148	291753	297987	294973	287157	291224	290467	293393	289131	290122	278748	301660	293153	295438
	sp|A2A6T1|CDR2L_MOUSE	Cdr2l	Cerebellar degeneration-related protein 2-like OS=Mus musculus OX=10090 GN=Cdr2l PE=1 SV=1	29	22	0	49.46	292007	287244	280611	278225	294526	307921	274622	290928	329199	286686	284817	307434	312664	328537	361230	303531	349447	309513	311633	307498	324745	273175	336148	315789	323757	303339	300686	256055	304660	300094	268843	282016	295189	285026	286430	335089	318656	278197	303440	294755	277629	296837
	sp|A2A791|ZMYM4_MOUSE	Zmym4	Zinc finger MYM-type protein 4 OS=Mus musculus OX=10090 GN=Zmym4 PE=1 SV=1	69	48	4	32.8	196918	200606	201167	200154	204306	194585	199877	200502	198826	200252	195491	197566	187290	206821	193093	197451	201243	210297	207570	198306	199591	192146	202698	206103	208991	190898	187024	196915	199857	198794	191556	198857	208466	202436	201901	196391	207988	196036	202130	201529	197763	205278
	sp|A2A7S8|K1522_MOUSE	Kiaa1522	Uncharacterized protein KIAA1522 OS=Mus musculus OX=10090 GN=Kiaa1522 PE=1 SV=1	60	34	0	44.52	211976	184239	241614	214290	193117	198279	190491	222980	209868	195447	190684	188788	187829	211481	192745	220510	216888	224767	216695	199953	211639	219435	170193	194057	195604	187192	180232	236052	216061	209474	211853	205158	198227	211759	196643	195990	191449	218554	212872	212043	207762	201000
	sp|A2A863|ITB4_MOUSE	Itgb4	Integrin beta-4 OS=Mus musculus OX=10090 GN=Itgb4 PE=1 SV=1	17	16	0	12.38	65559.5	61172	65045.8	67002.5	66113.1	64968	67617.9	52469.2	78128.7	60364.1	65949	60633.5	49237.1	73267.1	66965.7	63611.4	60201	68863.6	77460.7	73313.5	70513.3	69671.2	63959.8	63389.4	66448	66340.6	63664.8	66173.6	78212.8	70494.8	68006.2	66750.2	72011.4	61681.7	65501.8	67061.9	58106.1	63098.6	64675.4	57769.5	61628	51946.5
	sp|A2A870|FBF1_MOUSE	Fbf1	Fas-binding factor 1 OS=Mus musculus OX=10090 GN=Fbf1 PE=1 SV=1	22	18	9	18.16	167259	159473	194269	147653	168556	164791	170303	184689	157537	179759	162184	174207	150153	146959	160729	160111	163491	164802	173320	194322	175305	173675	162459	188968	152061	162715	136337	169080	166845	185473	162979	162420	169073	182770	154659	152496	200351	163622	163091	158055	182976	151994
	sp|A2A884|ZEP3_MOUSE	Hivep3	Transcription factor HIVEP3 OS=Mus musculus OX=10090 GN=Hivep3 PE=1 SV=1	6	4	3	2.94	77280.3	92702.5	75540.1	97128.4	94465	81300.9	95989.1	103258	80268.1	83461.4	93354.4	76225.9	72808.4	83047.3	88637.2	78456.9	105457	98450.8	98283.4	93631	85978.8	75519.9	90429.7	83512	85251.6	74614	86975.5	69953.3	72649.9	73409.4	103983	83373.5	84479.4	76724.4	97595.3	81903	82685.3	84018.1	91154.5	80892.2	88320.4	77688.4
	sp|A2A891|CMTA1_MOUSE	Camta1	Calmodulin-binding transcription activator 1 OS=Mus musculus OX=10090 GN=Camta1 PE=2 SV=1	47	35	0	22.18	187467	171488	198890	195071	173226	170137	172893	200292	183591	172555	174063	168616	179308	191685	190289	182045	196959	189137	182747	187850	178684	172307	167094	188097	179625	180315	174618	186674	192882	177524	185429	179040	183591	186509	193077	171581	186797	190947	185136	182766	190853	178923
	sp|A2A8L1|CHD5_MOUSE	Chd5	Chromodomain-helicase-DNA-binding protein 5 OS=Mus musculus OX=10090 GN=Chd5 PE=1 SV=1	134	84	1	35.87	737851	709826	738113	728188	734259	699598	739549	720498	727916	754457	724368	679162	683160	707191	716163	747638	718362	739495	728702	725016	725496	706604	688367	720237	706898	691924	647132	733494	751326	762652	748352	761295	746429	738562	749478	760339	765199	725100	708208	751841	716360	753684
	sp|A2A8L5|PTPRF_MOUSE	Ptprf	Receptor-type tyrosine-protein phosphatase F OS=Mus musculus OX=10090 GN=Ptprf PE=1 SV=1	157	81	25	48.21	925015	970783	931847	916748	936335	918238	977947	956398	951845	919308	906319	902377	881347	874901	878375	915085	920198	928896	927905	948431	956043	883922	857599	876706	888757	910517	927454	946761	918274	936561	958767	960510	944064	960327	924059	901027	888743	969384	934840	917496	964083	916136
	sp|A2A8U2|TM201_MOUSE	Tmem201	Transmembrane protein 201 OS=Mus musculus OX=10090 GN=Tmem201 PE=1 SV=1	23	11	0	15.96	311055	317370	326432	322466	319991	305837	301071	284730	318487	302909	328866	296926	318071	291792	295138	300635	329265	323783	308595	309380	324593	280755	304019	339743	335033	295914	297020	321728	322419	337662	319234	328158	330907	338153	333170	318640	328640	309796	299723	322367	294251	342446
	sp|A2A8Z1|OSBL9_MOUSE	Osbpl9	Oxysterol-binding protein-related protein 9 OS=Mus musculus OX=10090 GN=Osbpl9 PE=1 SV=1	62	26	0	35.87	432777	525680	454722	516779	487808	478776	476499	466247	495412	504828	479037	467413	433227	467948	445459	495527	468263	468904	477440	472885	489114	440967	501278	458267	471373	465570	471106	490167	494913	498213	467697	463748	490122	494839	484284	499991	488232	497254	502920	475703	494945	477999
	sp|A2A9C3|SZT2_MOUSE	Szt2	KICSTOR complex protein SZT2 OS=Mus musculus OX=10090 GN=Szt2 PE=1 SV=1	88	63	1	21.04	199551	195958	192916	200078	196593	193017	198732	208901	198681	200549	202730	202339	201682	199457	192480	204139	201603	198046	197897	195840	193540	195610	196064	192571	203222	205055	193062	208892	194335	192251	197399	196681	194288	197153	190146	187713	193349	203293	199435	195553	197268	191346
	sp|A2A9Q0|FND10_MOUSE	Fndc10	Fibronectin type III domain-containing protein 10 OS=Mus musculus OX=10090 GN=Fndc10 PE=2 SV=1	5	5	5	20.63	51117.5	65188	48450.1	58420.9	56314.3	54031.8	49874.3	51275	57652.5	54565.3	55208.2	51775.7	57557.1	59601.4	55732.1	71843.4	56889.8	64537.8	58991.9	61612.5	54412	50553.4	57255.9	59169.1	49495.4	52066.6	53704.8	55428	60111.2	64192.6	57465.6	51944	58172	55559.4	53850	56026	54475.1	55289.7	59688.5	57678.6	56196.1	54136.6
	sp|A2A9T0|TBKB1_MOUSE	Tbkbp1	TANK-binding kinase 1-binding protein 1 OS=Mus musculus OX=10090 GN=Tbkbp1 PE=1 SV=1	19	16	1	26.51	79321.8	75682.3	80255.9	77404.6	79708.1	75767.8	83266.2	76624.9	76796	76476.2	80423.1	75052.6	73773.8	74326.6	72545.9	76602.4	80508.1	69140.4	77022.1	73462.3	77762.8	78517.6	73569.6	72103.1	84821.7	78165.6	74040.6	71764.7	79161.9	79720.8	76678.8	72196.8	80164.6	74446.3	79589.1	74924.1	77056.6	72051.7	80276.5	78773.6	89433.4	71120.4
	sp|A2AAE1|K1109_MOUSE	Kiaa1109	Transmembrane protein KIAA1109 OS=Mus musculus OX=10090 GN=Kiaa1109 PE=1 SV=4	354	180	0	38.06	660808	689916	703091	692188	663327	672824	665833	677796	721264	688012	669160	658075	697495	721344	675666	692249	700777	703766	717542	701852	700427	664546	672961	672053	688036	672023	681990	701151	673813	688840	664471	692440	679334	687685	699358	666842	696539	722939	685163	689144	667489	679777
	sp|A2AAJ9|OBSCN_MOUSE	Obscn	Obscurin OS=Mus musculus OX=10090 GN=Obscn PE=1 SV=3	8	8	0	2.14	130697	128785	134341	124341	117981	146221	119951	136483	127989	102680	108773	125384	118795	109020	107967	121579	133947	153357	110355	138057	135960	123065	137781	113360	107451	125006	120981	132663	131124	142381	143679	119658	124212	127094	155482	108782	123575	135202	125136	138180	122064	133413
	sp|A2AAY5|SPD2B_MOUSE	Sh3pxd2b	SH3 and PX domain-containing protein 2B OS=Mus musculus OX=10090 GN=Sh3pxd2b PE=1 SV=1	74	39	0	39.98	212154	217714	213101	225047	222238	228860	209249	205430	192951	216695	227863	252961	245945	228387	244652	208128	213582	209051	215318	209016	208234	223654	261237	231092	220854	230972	250765	236658	223182	219398	218538	223195	219560	211766	211554	217839	223761	234182	218609	216300	215626	220209
	sp|A2AB59|RHG27_MOUSE	Arhgap27	Rho GTPase-activating protein 27 OS=Mus musculus OX=10090 GN=Arhgap27 PE=1 SV=1	30	20	1	25.2	157706	144883	151003	151149	154365	153466	159048	157956	159713	147829	157919	159942	169717	158243	165915	143691	157047	157904	152746	151807	153302	165702	150854	159598	159563	157406	164809	146063	158762	150688	155927	148419	155289	160554	153932	151727	150885	147369	167373	156348	157614	147220
	sp|A2ABU4|MYOM3_MOUSE	Myom3	Myomesin-3 OS=Mus musculus OX=10090 GN=Myom3 PE=1 SV=1	2	1	1	0.49	164817	107623	161772	125775	166201	122725	161877	169871	133081	140004	171456	143318	175992	132406	197033	116524	133870	141790	123967	141912	134608	202391	135581	180310	138181	149776	146345	132764	123705	141776	131581	143365	133982	147703	145410	152503	142409	147860	128296	128703	147006	134532
	sp|A2ABV5|MED14_MOUSE	Med14	Mediator of RNA polymerase II transcription subunit 14 OS=Mus musculus OX=10090 GN=Med14 PE=1 SV=1	41	30	16	20.49	166824	167924	166409	175495	166066	164818	163622	161813	167070	171496	162133	158529	166311	164985	162984	168225	164939	159978	172449	165212	167296	160182	164416	159319	163431	154626	164810	166436	160722	161900	175880	173271	158035	167372	168822	159149	169499	176710	162926	166469	163888	165913
	sp|A2ACJ2|FP100_MOUSE	Faap100	Fanconi anemia core complex-associated protein 100 OS=Mus musculus OX=10090 GN=Faap100 PE=2 SV=1	16	13	13	19.11	71737.1	84622.3	72825.2	65684.5	78801.2	76533.2	78098.4	64830.2	69935.2	73640.7	74981.3	78951.1	67122	67914.4	69865.9	70366.4	68215	67149.3	74342.7	64282.3	73255.3	74299.4	70900.4	76074.7	69130.6	89119.1	75506.7	77558	75159.3	70931.1	75002.9	77874.1	72233.7	70522.4	81012.9	70277.7	74402.4	73096.5	71783.9	74471.1	79695.8	73410.2
	sp|A2ADA5|PUSL1_MOUSE	Pusl1	tRNA pseudouridine synthase-like 1 OS=Mus musculus OX=10090 GN=Pusl1 PE=1 SV=1	15	8	1	31.27	205327	208210	201510	195630	207093	190354	181012	159373	161226	223819	205749	200609	149725	184382	224308	184027	159791	179520	151439	180419	175990	200124	196502	173009	171852	178119	157879	202811	201492	187874	233851	199312	201004	181090	216149	184735	206422	198529	203976	194348	192110	197138
	sp|A2ADY9|DDI2_MOUSE	Ddi2	Protein DDI1 homolog 2 OS=Mus musculus OX=10090 GN=Ddi2 PE=1 SV=1	75	26	20	66.66	922961	963937	993444	959956	921001	984371	952086	1.01625e+06	966325	958885	920872	883645	911327	936841	959069	988031	940121	973073	975100	950032	985080	961817	908378	919291	926911	914189	964478	994460	943095	983587	965961	967843	972469	999455	957268	937073	979751	1.00665e+06	1.01682e+06	982052	966068	964859
	sp|A2AEV7|CC120_MOUSE	Ccdc120	Coiled-coil domain-containing protein 120 OS=Mus musculus OX=10090 GN=Ccdc120 PE=1 SV=1	30	19	14	29.09	110905	110397	113993	108653	113186	112521	115262	122173	117850	109141	108715	106095	102646	102505	106035	112020	119338	105300	108322	106698	120828	101942	98492.7	110768	120824	102533	106588	118041	119520	106850	113549	102638	109190	112442	112239	105476	104774	114848	110388	105549	110841	111608
	sp|A2AF47|DOC11_MOUSE	Dock11	Dedicator of cytokinesis protein 11 OS=Mus musculus OX=10090 GN=Dock11 PE=1 SV=1	119	72	59	31.93	349578	357077	345584	366575	374822	345557	356405	349289	344420	356767	369285	387787	371749	389408	355992	353856	358776	358932	354226	351949	366203	349267	384114	381994	385328	355915	399328	336718	347713	347109	346742	345535	370267	359646	362164	330677	364822	326106	348738	342018	360106	358617
	sp|A2AF53|T185A_MOUSE	Tmem185a	Transmembrane protein 185A OS=Mus musculus OX=10090 GN=Tmem185a PE=1 SV=1	6	3	0	7.43	59844.3	60334	63244	59576.8	60316.6	61891.5	63158.8	70261.4	59587.1	61928.2	61087.1	69094	67145.9	59166.3	69757.3	58856.6	53058.6	61468.5	55322.6	58509.9	58013.1	66668.7	71713.7	62014.1	61543.4	71260.5	74588	59204.2	72633.3	64524.9	69025.5	61525.6	60454.2	62142.5	56581.5	64421.7	67152.9	49185.5	66681.5	57771.9	61414.9	62920.5
	sp|A2AFR3|FRPD4_MOUSE	Frmpd4	FERM and PDZ domain-containing protein 4 OS=Mus musculus OX=10090 GN=Frmpd4 PE=1 SV=1	97	55	0	45.3	324057	327240	340591	338748	330180	317133	317934	325908	302929	324262	320083	304082	318058	301299	308535	332088	318803	312780	317517	327411	319720	322013	313756	292816	319767	301648	312301	334259	331993	333293	351432	338806	338819	331195	338658	311731	341213	325032	324451	348031	311580	326614
	sp|A2AFS3|ELAP1_MOUSE	Elapor1	Endosome/lysosome-associated apoptosis and autophagy regulator 1 OS=Mus musculus OX=10090 GN=Elapor1 PE=1 SV=1	50	31	0	30.23	239022	231391	244286	252634	240743	234470	242843	229364	257458	254837	251030	236207	255839	260743	249328	241785	249636	252717	259702	247615	243971	245683	230548	236962	243297	250188	245575	257063	250076	253750	243541	255733	240238	232682	251378	235886	231052	264199	243264	237229	244868	241217
	sp|A2AG50|MA7D2_MOUSE	Map7d2	MAP7 domain-containing protein 2 OS=Mus musculus OX=10090 GN=Map7d2 PE=1 SV=1	199	65	0	54.67	2.85155e+06	2.64905e+06	2.44798e+06	2.3796e+06	2.73993e+06	2.73047e+06	2.59643e+06	2.77208e+06	2.89567e+06	2.61655e+06	2.57543e+06	2.37528e+06	2.44045e+06	2.52467e+06	2.36906e+06	2.64854e+06	2.99117e+06	2.75854e+06	2.82253e+06	2.77994e+06	2.96061e+06	2.4211e+06	2.30673e+06	2.47474e+06	2.5968e+06	2.45132e+06	2.33501e+06	2.46145e+06	2.50669e+06	2.63537e+06	2.47455e+06	2.6502e+06	2.65389e+06	2.5435e+06	2.52427e+06	2.97008e+06	2.67714e+06	2.31511e+06	2.34164e+06	2.67712e+06	2.44158e+06	2.59353e+06
	sp|A2AG58|BCLA3_MOUSE	Bclaf3	BCLAF1 and THRAP3 family member 3 OS=Mus musculus OX=10090 GN=Bclaf3 PE=1 SV=1	21	20	1	28.59	91280.1	102108	97800.5	89476.3	96380.2	93705.2	96987.5	108279	95058.5	88771.2	97944.3	89762.7	80088.8	84885.7	87778.9	97252.7	103256	112143	102251	106580	93314.6	85059.2	92024.8	93781	96010.6	92266.3	85415.2	97406.6	95079.9	87169.1	98475.5	95330.6	93121.1	78850.5	94182.5	97287.6	88654.9	99077.7	92590.9	95002.7	88397.9	91982.1
	sp|A2AGH6|MED12_MOUSE	Med12	Mediator of RNA polymerase II transcription subunit 12 OS=Mus musculus OX=10090 GN=Med12 PE=1 SV=1	53	43	0	19.77	152074	132093	147690	136140	133859	141843	140015	140967	135135	139465	132242	137127	140764	138804	140493	134116	135487	153050	136299	144372	134844	136440	134748	138568	136334	135481	130574	137835	144710	140154	143785	139952	140199	140511	134489	133583	151657	134675	147824	131323	135270	129856
	sp|A2AGL3|RYR3_MOUSE	Ryr3	Ryanodine receptor 3 OS=Mus musculus OX=10090 GN=Ryr3 PE=1 SV=1	170	102	0	22.48	1.48519e+06	1.37206e+06	1.33163e+06	1.29786e+06	1.36064e+06	1.4107e+06	1.38811e+06	1.39066e+06	1.52666e+06	1.29587e+06	1.31249e+06	1.29803e+06	1.34901e+06	1.31755e+06	1.27988e+06	1.32765e+06	1.37195e+06	1.43459e+06	1.44406e+06	1.39167e+06	1.39679e+06	1.38208e+06	1.18767e+06	1.25433e+06	1.36381e+06	1.32253e+06	1.33316e+06	1.31183e+06	1.32969e+06	1.37066e+06	1.38383e+06	1.34023e+06	1.3824e+06	1.29533e+06	1.3405e+06	1.31843e+06	1.38727e+06	1.31412e+06	1.34326e+06	1.4173e+06	1.34904e+06	1.35121e+06
	sp|A2AGT5|CKAP5_MOUSE	Ckap5	Cytoskeleton-associated protein 5 OS=Mus musculus OX=10090 GN=Ckap5 PE=1 SV=1	452	149	0	56.1	4.91508e+06	4.9314e+06	4.91957e+06	4.79598e+06	5.01693e+06	4.62849e+06	4.93421e+06	4.77343e+06	5.05577e+06	4.79793e+06	4.97484e+06	4.47988e+06	4.83049e+06	4.97351e+06	4.64949e+06	4.80922e+06	4.95713e+06	4.87992e+06	4.93098e+06	4.96137e+06	4.94354e+06	4.91396e+06	4.62635e+06	4.79437e+06	4.89196e+06	4.84788e+06	4.73102e+06	4.77124e+06	4.78718e+06	4.89894e+06	4.92978e+06	4.85517e+06	4.97026e+06	4.91584e+06	4.89391e+06	5.06288e+06	5.08067e+06	4.73959e+06	4.82621e+06	4.93796e+06	4.77728e+06	4.76485e+06
	sp|A2AH22|AMRA1_MOUSE	Ambra1	Activating molecule in BECN1-regulated autophagy protein 1 OS=Mus musculus OX=10090 GN=Ambra1 PE=1 SV=1	44	32	0	31.46	124034	123569	126970	122285	120515	126000	124077	127884	113138	125067	121998	122847	120785	111621	115187	121956	111832	110784	129472	121796	119124	122001	110716	132437	121848	120051	117561	120602	121833	122783	120863	121160	118062	119777	124844	114381	116889	118113	130776	118827	121959	115399
	sp|A2AHC3|CAMP1_MOUSE	Camsap1	Calmodulin-regulated spectrin-associated protein 1 OS=Mus musculus OX=10090 GN=Camsap1 PE=1 SV=1	233	98	0	61.16	955939	960450	990477	928599	990719	987677	960793	977090	993375	947394	977248	903785	900355	948802	897021	947810	964799	957569	987247	957748	992167	932369	865613	902415	925431	917560	906170	989015	972007	956885	970097	960653	937221	943042	956340	948006	941289	960174	940342	987668	932616	929935
	sp|A2AHG0|LZTS3_MOUSE	Lzts3	Leucine zipper putative tumor suppressor 3 OS=Mus musculus OX=10090 GN=Lzts3 PE=1 SV=1	103	41	0	57.57	1.08472e+06	991072	1.07178e+06	1.11585e+06	1.04325e+06	1.09519e+06	971022	1.11283e+06	1.01114e+06	1.09934e+06	1.02932e+06	963810	981309	972207	1.00529e+06	1.10316e+06	1.04787e+06	1.06074e+06	1.0776e+06	1.05456e+06	1.0589e+06	1.03894e+06	1.04904e+06	910540	995017	994787	955143	1.15995e+06	1.05131e+06	1.00893e+06	1.0608e+06	1.03443e+06	1.0195e+06	1.01636e+06	1.0696e+06	968634	1.0544e+06	1.187e+06	1.11999e+06	1.0618e+06	1.09901e+06	1.0377e+06
	sp|A2AHL1|ANO3_MOUSE	Ano3	Anoctamin-3 OS=Mus musculus OX=10090 GN=Ano3 PE=1 SV=1	47	31	6	32.93	294001	274394	301330	304352	292764	308316	268529	316192	312794	291224	297434	262286	330290	280927	264836	312508	307255	316081	319126	310075	299214	291942	266222	280419	290839	298664	313130	325076	290713	302986	290669	297376	289271	271227	279813	280681	289999	295165	275729	307386	269992	286533
	sp|A2AI05|NDOR1_MOUSE	Ndor1	NADPH-dependent diflavin oxidoreductase 1 OS=Mus musculus OX=10090 GN=Ndor1 PE=2 SV=1	11	10	0	21.4	69965.4	70249.2	65797	67613.5	71830.1	70942.9	71095.8	78512.3	71875.3	75292.5	64893.7	67901.4	72597.3	69906.1	62240.8	68568.4	63154.7	74858.2	71460.1	76846.8	66657.8	71705.1	63822.9	68785.2	69118.4	72063.4	62767	67734.8	78882.8	76569.5	69749.6	71108.3	66174.9	76772.1	67924.4	64277.5	61407.6	66185.7	66521.9	67724.8	62817.5	66200.9
	sp|A2AI08|TPRN_MOUSE	Tprn	Taperin OS=Mus musculus OX=10090 GN=Tprn PE=1 SV=1	26	18	18	31.37	105856	92593.7	85753.6	84317.5	100648	95073.8	94203.2	99499.4	98590.3	92414.9	100285	105937	98517.4	98329.3	109739	86466.3	108975	94485.8	97256.9	98759.2	101635	96472.9	131959	95043.1	107423	105499	121382	85845.4	88796.3	104294	104765	95440.5	93023.4	88635.6	93089.1	105854	101000	83916.6	83513.8	92118.7	86254.6	93792.7
	sp|A2AIG8|1A1L1_MOUSE	Accs	1-aminocyclopropane-1-carboxylate synthase-like protein 1 OS=Mus musculus OX=10090 GN=Accs PE=2 SV=1	21	16	0	37.05	78828.1	79923.1	84605.6	80215.9	81683	78830.7	89221.1	77102.2	65881.7	82908.4	83322.2	85765.8	79828.4	78290.4	78963.5	75863.2	82296.3	78855.9	85923.2	76568.8	87120.6	87960.2	83568.3	77719.8	79616.3	75076.6	82988.5	95315.9	71341.6	85888.3	85501.7	86202.9	76385.3	78342.1	79865.7	78514.6	78055.2	87526.2	75861.3	72544.3	91548	81510.2
	sp|A2AIL4|NDUF6_MOUSE	Ndufaf6	NADH dehydrogenase (ubiquinone) complex I, assembly factor 6 OS=Mus musculus OX=10090 GN=Ndufaf6 PE=1 SV=1	21	12	12	45.94	105330	86242.8	97909.5	92723.3	91631.3	90089.5	100697	88687.3	90684.2	83110	95805.9	88786.1	90738.5	83594.5	104256	96322.8	91372	86173.7	93681.8	94161.4	94606.3	111759	77198.3	92822.6	90774	101561	84356.8	82855.7	102167	96945.4	88594.9	92263.4	98770.5	97689.2	97896.7	98560	93555.6	95409.6	102485	85502.4	76422.6	88731.6
	sp|A2AIV2|VIR_MOUSE	Virma	Protein virilizer homolog OS=Mus musculus OX=10090 GN=Virma PE=1 SV=1	50	38	0	22.97	160432	162651	158910	158575	159367	161644	156403	147812	158296	172372	158678	155586	151593	158821	163513	164095	154225	155333	154700	159118	155462	158838	161664	162532	157681	149219	146332	157445	156892	157663	164782	155364	159021	160142	156045	165828	160447	161328	162954	161209	161642	157909
	sp|A2AJ15|MA1B1_MOUSE	Man1b1	Endoplasmic reticulum mannosyl-oligosaccharide 1,2-alpha-mannosidase OS=Mus musculus OX=10090 GN=Man1b1 PE=1 SV=1	42	25	14	34.8	198325	236080	212451	226151	230242	220471	230761	212412	225845	229198	231833	223641	223734	235142	219882	222936	239130	231555	232608	219672	229623	243654	248807	215765	218954	216450	228899	237787	223485	220588	226062	230309	219824	223302	229175	209594	218918	246618	221511	215162	234530	218093
	sp|A2AJ88|PLPL7_MOUSE	Pnpla7	Patatin-like phospholipase domain-containing protein 7 OS=Mus musculus OX=10090 GN=Pnpla7 PE=1 SV=1	47	35	0	27.37	117886	121272	119190	120210	119821	117922	118283	127377	121716	119923	127400	128444	123313	116298	134181	127984	133561	126340	125220	120407	112933	129540	140207	116769	129348	125064	126172	122781	117561	122317	128474	127602	118287	120677	117524	121660	118082	119467	122404	123559	122018	122898
	sp|A2AJA9|AJM1_MOUSE	Ajm1	Apical junction component 1 homolog OS=Mus musculus OX=10090 GN=Ajm1 PE=1 SV=1	227	68	4	65.81	1.1722e+06	1.25051e+06	1.25553e+06	1.29371e+06	1.21356e+06	1.27111e+06	1.20457e+06	1.25263e+06	1.16554e+06	1.24368e+06	1.17323e+06	1.18753e+06	1.11909e+06	1.19135e+06	1.1056e+06	1.20462e+06	1.17752e+06	1.20596e+06	1.21751e+06	1.20171e+06	1.20649e+06	1.14565e+06	1.10578e+06	1.08915e+06	1.18555e+06	1.16381e+06	1.06936e+06	1.34561e+06	1.26454e+06	1.21885e+06	1.27129e+06	1.24875e+06	1.20666e+06	1.16484e+06	1.21871e+06	1.09262e+06	1.15437e+06	1.32918e+06	1.20319e+06	1.20969e+06	1.24679e+06	1.19366e+06
	sp|A2AJB2|TM141_MOUSE	Tmem141	Transmembrane protein 141 OS=Mus musculus OX=10090 GN=Tmem141 PE=3 SV=1	5	4	2	37.96	78762.9	83533.8	74769.1	77013.3	70774.3	74479.1	67998.2	70705.9	60644.7	69644.7	75161.5	69203.4	67213.7	57027.8	88767.5	81324	69212	74990.7	73033.5	74649.9	69231.8	75557.8	72462.5	75655.1	67969.1	68769.8	65422.9	72484.6	80869	89582.8	60164.8	68567.7	75792.2	77160.1	74113.9	75076.6	81360.7	73680.1	80575.2	77747.8	79816.8	65531.1
	sp|A2AJI0|MA7D1_MOUSE	Map7d1	MAP7 domain-containing protein 1 OS=Mus musculus OX=10090 GN=Map7d1 PE=1 SV=1	168	51	0	58.75	1.34316e+06	1.19054e+06	1.27754e+06	1.08018e+06	1.24014e+06	1.27681e+06	1.28658e+06	1.2292e+06	1.31058e+06	1.24092e+06	1.257e+06	1.18153e+06	1.13451e+06	1.20233e+06	1.15115e+06	1.18714e+06	1.20934e+06	1.21083e+06	1.19786e+06	1.21848e+06	1.24489e+06	1.27729e+06	1.14208e+06	1.16058e+06	1.19929e+06	1.20274e+06	1.15474e+06	1.18854e+06	1.23764e+06	1.24596e+06	1.11633e+06	1.30617e+06	1.21274e+06	1.21025e+06	1.20788e+06	1.26551e+06	1.21213e+06	1.18837e+06	1.16294e+06	1.25559e+06	1.15516e+06	1.22596e+06
	sp|A2AJK6|CHD7_MOUSE	Chd7	Chromodomain-helicase-DNA-binding protein 7 OS=Mus musculus OX=10090 GN=Chd7 PE=1 SV=1	30	23	0	6.13	173412	174003	173463	173253	164943	168934	172798	170075	168473	168064	165288	168656	184265	167708	182927	165109	167099	174715	168840	178809	180408	165365	166944	172109	175282	167639	164416	161881	163884	177910	149524	166525	176606	182453	162260	164201	167775	165379	188489	178479	165111	160674
	sp|A2AJL3|FGGY_MOUSE	Fggy	FGGY carbohydrate kinase domain-containing protein OS=Mus musculus OX=10090 GN=Fggy PE=1 SV=1	40	24	0	45.65	139208	110885	132388	107359	97226.9	101644	127357	128618	121288	115612	100657	101074	120508	113595	109040	114036	121805	127569	116367	119545	114635	144912	100490	117317	119346	124292	125083	121803	118031	112681	123289	117634	111208	121242	110330	119915	119622	123368	118719	127290	124902	119552
	sp|A2AJQ3|D19L4_MOUSE	Dpy19l4	Probable C-mannosyltransferase DPY19L4 OS=Mus musculus OX=10090 GN=Dpy19l4 PE=2 SV=1	10	9	0	13.43	61641.3	77423.2	69815.1	75970.8	69131.1	66417.2	65315.4	70039.4	66386.9	72026.4	68614.1	75093.6	72677.8	62387.7	72924.4	68912.5	65536	64893.8	70901.9	73518.2	64993.3	72263.5	87914.6	73432.1	66880.5	74297.4	70948.8	78555.2	69786.3	63288.8	66252.2	69729.1	62632.1	67163.5	71539.3	79772.5	69133.1	82209.6	63957.2	75392.9	73369.8	71793.5
	sp|A2AJT4|PNISR_MOUSE	Pnisr	Arginine/serine-rich protein PNISR OS=Mus musculus OX=10090 GN=Pnisr PE=1 SV=1	31	18	0	14.78	271651	249061	284213	273805	282369	251656	263928	275931	264214	273530	274149	236649	261396	262347	253019	257168	271954	290621	271140	272348	271668	267231	263693	272871	263293	259239	240907	271111	264839	269622	286336	271574	270906	265987	275967	268742	290960	257737	263977	261773	270925	274344
	sp|A2AKB4|FRPD1_MOUSE	Frmpd1	FERM and PDZ domain-containing protein 1 OS=Mus musculus OX=10090 GN=Frmpd1 PE=1 SV=1	35	29	25	18.72	123159	128291	128303	133884	124090	120309	123275	109752	120465	128026	128109	119375	128820	124725	129439	130257	122397	130773	123401	123515	119722	117460	126922	128489	121266	126269	120903	123285	131224	133994	126611	128556	134706	136414	132360	120444	123217	124254	131448	127363	130300	126852
	sp|A2AKB9|DCA10_MOUSE	Dcaf10	DDB1- and CUL4-associated factor 10 OS=Mus musculus OX=10090 GN=Dcaf10 PE=1 SV=1	27	16	0	30.56	74700.1	83724.7	79591.7	83263	79367.8	75674.6	81279.6	75801.4	83673	77923.9	74042.1	76443	77734.4	78824.3	72261.1	80953.6	75422.4	87143.1	72286.2	81329.1	78600.8	71553.8	81334.3	78778.6	88984.9	87160.2	76832.5	80465.1	82384.3	82963.9	79627.6	82696.8	77265.4	73620.1	77330.2	80577.9	76137.1	76430.4	73000	74825.5	78358.8	76799.5
	sp|A2AKG8|FOCAD_MOUSE	Focad	Focadhesin OS=Mus musculus OX=10090 GN=Focad PE=1 SV=1	59	39	1	22.86	208185	224096	202091	219424	198239	198932	198369	198340	218541	212254	194855	195869	218542	213949	199899	221511	213949	211191	216581	219063	223825	194000	212766	197030	210348	214172	214636	210656	210719	211683	203247	215591	209615	217468	208241	204017	203621	219939	214251	204972	207322	204391
	sp|A2AKQ8|T30A2_MOUSE	Ttc30a2	Tetratricopeptide repeat protein 30A2 OS=Mus musculus OX=10090 GN=Ttc30a2 PE=1 SV=1	28	20	1	27.86	130568	138945	139565	120959	131839	129320	135241	139222	114534	133432	135273	133056	141705	118672	118098	130771	129845	129976	131837	132897	137723	135820	126759	126223	137365	131750	140434	131472	131243	124775	136520	134083	131793	128438	133146	126829	137528	130638	131903	123455	134614	127211
	sp|A2AKX3|SETX_MOUSE	Setx	Probable helicase senataxin OS=Mus musculus OX=10090 GN=Setx PE=1 SV=1	34	31	0	13.76	137696	142232	138168	139596	143674	138336	138558	151551	132929	129420	141950	134004	140585	142278	141023	134165	132781	140896	136850	131104	139335	135748	134167	138858	133782	132257	138378	140138	146507	133345	128225	145157	141628	134866	143669	137003	115492	135463	131791	135582	131376	136910
	sp|A2AL36|CNTRL_MOUSE	Cntrl	Centriolin OS=Mus musculus OX=10090 GN=Cntrl PE=1 SV=2	9	8	4	3.13	160632	112322	156912	133828	125165	113113	135639	116374	154086	134002	124819	128396	117719	128077	131241	129112	151850	114586	143048	137356	159967	149490	96298.2	103585	140147	110318	135945	125813	147225	118800	127066	111636	136489	121037	122241	125739	140415	126215	139579	110085	135752	136310
	sp|A2ALI5|AJAP1_MOUSE	Ajap1	Adherens junction-associated protein 1 OS=Mus musculus OX=10090 GN=Ajap1 PE=2 SV=1	21	9	9	26.7	131265	151662	143067	149081	150595	153338	156575	146292	156439	143381	145095	143949	129726	132151	142057	146166	134535	150201	146520	146326	141275	157464	141296	138234	137409	146287	137069	147604	150900	147657	156964	138310	154621	146326	164694	122612	134456	155686	161048	155353	150443	157622
	sp|A2ALK8|PTN3_MOUSE	Ptpn3	Tyrosine-protein phosphatase non-receptor type 3 OS=Mus musculus OX=10090 GN=Ptpn3 PE=1 SV=1	77	36	36	40.85	271311	263461	295871	275929	272158	250546	265984	289167	276444	277129	267571	239312	283073	299773	252257	271178	286441	291261	299766	284745	290762	266517	248635	277141	280066	279720	262282	318739	283657	282212	279258	291938	272620	279975	279039	276514	270129	302543	290470	279010	282650	267476
	sp|A2ALS5|RPGP1_MOUSE	Rap1gap	Rap1 GTPase-activating protein 1 OS=Mus musculus OX=10090 GN=Rap1gap PE=1 SV=2	188	47	0	61.54	3.67747e+06	3.42302e+06	3.36736e+06	3.27128e+06	3.48986e+06	3.52467e+06	3.2567e+06	3.28708e+06	3.88629e+06	3.41999e+06	3.41977e+06	3.19939e+06	3.19249e+06	3.37911e+06	3.11586e+06	3.51255e+06	3.57736e+06	3.55731e+06	3.47229e+06	3.47911e+06	3.62243e+06	3.1252e+06	3.2996e+06	3.11435e+06	3.2823e+06	3.23994e+06	3.35713e+06	3.56137e+06	3.48927e+06	3.45922e+06	3.38116e+06	3.3406e+06	3.31774e+06	3.48632e+06	3.45719e+06	3.43244e+06	3.4002e+06	3.34345e+06	3.27125e+06	3.55982e+06	3.14972e+06	3.38029e+06
	sp|A2ALU4|SHRM2_MOUSE	Shroom2	Protein Shroom2 OS=Mus musculus OX=10090 GN=Shroom2 PE=1 SV=1	151	54	0	42.2	1.38231e+06	1.46242e+06	1.38782e+06	1.44223e+06	1.42738e+06	1.46744e+06	1.39219e+06	1.4974e+06	1.49899e+06	1.40558e+06	1.39623e+06	1.39343e+06	1.33693e+06	1.45529e+06	1.32624e+06	1.35615e+06	1.41615e+06	1.41548e+06	1.47662e+06	1.4143e+06	1.49178e+06	1.29707e+06	1.3416e+06	1.38053e+06	1.43926e+06	1.36768e+06	1.47047e+06	1.43682e+06	1.43749e+06	1.39414e+06	1.37865e+06	1.36779e+06	1.46749e+06	1.46589e+06	1.44413e+06	1.33545e+06	1.41952e+06	1.43956e+06	1.45263e+06	1.37308e+06	1.48752e+06	1.37774e+06
	sp|A2ALW5|DJC25_MOUSE	Dnajc25	DnaJ homolog subfamily C member 25 OS=Mus musculus OX=10090 GN=Dnajc25 PE=1 SV=1	14	11	0	19.61	95496	91551.9	104155	89369.6	85141.8	80634.8	83472.3	75119.4	82374.7	85826.5	90192	88066	90023	81225.5	88162.4	86289.3	93321	84963.7	86528.8	90742	79426.9	85930.2	78752.4	90434.9	76834.7	81785.8	87956.1	81258.7	86950.2	88432.9	96127.7	85194.8	89175.7	75598	111917	76674.3	88279	86017.3	82505.4	83967.1	87721.1	80105.3
	sp|A2AM05|CNTLN_MOUSE	Cntln	Centlein OS=Mus musculus OX=10090 GN=Cntln PE=1 SV=1	7	7	0	4.51	284438	296002	328276	296544	292362	302316	306044	225757	386013	273945	277081	288659	232268	343111	307339	324115	295540	307385	316999	307339	309582	315412	272578	287709	267793	289579	284902	336674	262138	299484	306636	313574	282689	278763	291903	340961	285754	345158	278326	262060	318847	267133
	sp|A2AM29|AF9_MOUSE	Mllt3	Protein AF-9 OS=Mus musculus OX=10090 GN=Mllt3 PE=1 SV=1	10	7	1	15.29	60296	57032.9	60903.1	58732.3	55604.9	56002.1	62120.8	51198.7	64799.3	62709.5	54196.3	57429.6	53171	59809.3	60164	55631.6	62720.3	64071.6	52953.1	57784.2	62469.8	55351.9	53242.3	58238.8	56075.8	51534.9	53037	56563.5	60185.1	58362.9	54413.2	57644.6	55032.5	59650.1	60135.1	54130.9	60191.7	55427.8	51717.7	54038	56861.1	65786.2
	sp|A2AMZ4|NDUF8_MOUSE	Ndufaf8	NADH dehydrogenase [ubiquinone] 1 alpha subcomplex assembly factor 8 OS=Mus musculus OX=10090 GN=Ndufaf8 PE=1 SV=1	5	3	1	49.99	93458.2	88785.7	81243.7	113127	80280.8	102121	87377.6	70891.5	87318.1	91821.9	87497.8	81732.9	83088.7	75730.6	88244.9	96725.6	76583.4	89663	78076.8	85926.3	80654.7	79724	88008.9	85176.4	82882.1	81751.3	79537.1	101322	78277.6	99281.9	88610.8	97723.4	79007.1	90918.3	79944	88522.6	87305.3	115896	85913.1	80976.2	94652.5	80870.5
	sp|A2AN08|UBR4_MOUSE	Ubr4	E3 ubiquitin-protein ligase UBR4 OS=Mus musculus OX=10090 GN=Ubr4 PE=1 SV=1	559	226	0	43.55	2.03218e+06	2.15571e+06	2.11706e+06	2.11966e+06	2.02501e+06	2.04274e+06	2.06349e+06	2.02613e+06	2.11372e+06	2.08183e+06	2.03825e+06	2.02939e+06	2.11821e+06	2.05411e+06	1.97477e+06	2.08161e+06	2.07194e+06	2.07166e+06	2.09679e+06	2.09085e+06	2.08001e+06	2.05567e+06	2.08801e+06	2.05461e+06	2.06688e+06	2.09453e+06	2.16643e+06	2.14872e+06	2.08269e+06	2.10133e+06	2.15033e+06	2.10145e+06	2.10681e+06	2.07994e+06	2.1015e+06	2.07382e+06	2.06848e+06	2.14228e+06	2.10102e+06	2.17853e+06	2.02898e+06	2.09043e+06
	sp|A2ANU3|SYNG1_MOUSE	Syndig1	Synapse differentiation-inducing gene protein 1 OS=Mus musculus OX=10090 GN=Syndig1 PE=1 SV=1	17	8	7	27.52	163684	140722	179203	174285	156565	152529	136412	179574	161280	144810	154007	143252	147805	153753	180746	167817	174804	169759	168019	161383	161573	145671	151583	153997	159379	146365	145837	176745	170762	175399	157811	165131	164944	175804	156694	145861	161952	172110	154276	156162	154125	151665
	sp|A2AP18|PLCH2_MOUSE	Plch2	1-phosphatidylinositol 4,5-bisphosphate phosphodiesterase eta-2 OS=Mus musculus OX=10090 GN=Plch2 PE=1 SV=2	148	50	0	36.04	1.54026e+06	1.79149e+06	1.37934e+06	1.56254e+06	1.67182e+06	1.62414e+06	1.8704e+06	1.74021e+06	1.69141e+06	1.69415e+06	1.57456e+06	1.5121e+06	1.45549e+06	1.54003e+06	1.34232e+06	1.61984e+06	1.60828e+06	1.66618e+06	1.64084e+06	1.76522e+06	1.68167e+06	1.45826e+06	1.46413e+06	1.60652e+06	1.64904e+06	1.54895e+06	1.49322e+06	1.52643e+06	1.49192e+06	1.54241e+06	1.50275e+06	1.47019e+06	1.5647e+06	1.55849e+06	1.53271e+06	1.43392e+06	1.49596e+06	1.53977e+06	1.56939e+06	1.4773e+06	1.73014e+06	1.57597e+06
	sp|A2APB8|TPX2_MOUSE	Tpx2	Targeting protein for Xklp2 OS=Mus musculus OX=10090 GN=Tpx2 PE=1 SV=1	3	1	1	0.94	97051	121018	109407	121174	94719.8	83568	92940.8	60076.3	132106	89082.2	109186	91283.9	55438.7	166362	90044.4	113303	103137	130109	116371	84775.2	94309	72001.8	109645	91784.7	96353.9	97350.1	70795.3	96117.3	100363	108640	101619	85980	109101	92443.8	91859.3	103307	104590	93427.1	97262	135877	93434	109868
	sp|A2APF3|CTCFL_MOUSE	Ctcfl	Transcriptional repressor CTCFL OS=Mus musculus OX=10090 GN=Ctcfl PE=1 SV=1	4	2	0	1.26	97200.2	104367	92467.4	111788	91680.9	95370.4	101113	89088.9	103782	92202.1	103014	99576.7	85864.4	102139	114144	102707	100856	107162	107328	96822.7	88613.9	95110.2	94143.8	101253	103742	106535	94562.4	91230.3	92851.6	93186.6	95105	122931	85767	103452	101054	104455	99345.2	92874.7	90751.1	101722	96502.3	94368
	sp|A2APT9|KLD7A_MOUSE	Klhdc7a	Kelch domain-containing protein 7A OS=Mus musculus OX=10090 GN=Klhdc7a PE=1 SV=3	35	25	22	47.74	167858	169915	193524	180923	172956	184671	164151	191125	181073	173266	178358	189110	171216	189403	180163	185446	170163	175564	182628	186148	177506	195331	179189	175718	181926	194630	187118	167462	182066	171408	184902	174624	180094	168452	177126	192260	180588	171319	186331	179450	177461	159110
	sp|A2APV2|FMNL2_MOUSE	Fmnl2	Formin-like protein 2 OS=Mus musculus OX=10090 GN=Fmnl2 PE=1 SV=2	171	63	1	41.53	1.21051e+06	1.17589e+06	1.11859e+06	1.11235e+06	1.18525e+06	1.19724e+06	1.15778e+06	1.16903e+06	1.26731e+06	1.1655e+06	1.18997e+06	1.18225e+06	1.18619e+06	1.19999e+06	1.24927e+06	1.18506e+06	1.23901e+06	1.15832e+06	1.19235e+06	1.18226e+06	1.2158e+06	1.19151e+06	1.37761e+06	1.16019e+06	1.20759e+06	1.2247e+06	1.38628e+06	1.05495e+06	1.14537e+06	1.18974e+06	1.10411e+06	1.13256e+06	1.1764e+06	1.16699e+06	1.12096e+06	1.31851e+06	1.25735e+06	1.07572e+06	1.17536e+06	1.16303e+06	1.11207e+06	1.15096e+06
	sp|A2APX8|SCN1A_MOUSE	Scn1a	Sodium channel protein type 1 subunit alpha OS=Mus musculus OX=10090 GN=Scn1a PE=1 SV=1	264	82	0	27.28	4.29146e+06	3.88627e+06	4.63424e+06	4.49669e+06	4.09996e+06	4.07184e+06	3.70111e+06	4.8685e+06	4.61422e+06	4.2469e+06	3.98253e+06	3.7967e+06	4.37556e+06	4.46429e+06	4.56977e+06	4.17586e+06	4.91166e+06	4.6234e+06	4.89253e+06	4.4705e+06	4.94917e+06	3.76725e+06	4.00899e+06	4.24369e+06	4.40984e+06	4.31753e+06	3.83316e+06	4.54874e+06	4.36126e+06	4.42243e+06	4.13183e+06	4.34999e+06	4.10263e+06	4.18628e+06	4.24127e+06	4.24782e+06	4.72196e+06	4.34866e+06	4.17742e+06	4.42288e+06	3.93331e+06	4.20195e+06
	sp|A2APY7|NDUF5_MOUSE	Ndufaf5	Arginine-hydroxylase NDUFAF5, mitochondrial OS=Mus musculus OX=10090 GN=Ndufaf5 PE=1 SV=1	41	16	4	43.44	438875	447174	454117	433756	452476	498776	470483	424823	384651	451645	435290	414125	367321	381541	420870	436106	422148	417391	423547	405679	436301	425726	410271	407134	406385	381178	382739	452056	438254	432225	432253	427279	440650	470899	467671	421129	429507	478656	484265	425544	472641	444720
	sp|A2AQ07|TBB1_MOUSE	Tubb1	Tubulin beta-1 chain OS=Mus musculus OX=10090 GN=Tubb1 PE=1 SV=1	686	21	11	49	7.11998e+07	7.54783e+07	6.70304e+07	6.18513e+07	6.92432e+07	6.72211e+07	6.69379e+07	7.1815e+07	8.2328e+07	6.06836e+07	6.72531e+07	6.10095e+07	6.78217e+07	7.26416e+07	6.01222e+07	7.60034e+07	7.74723e+07	7.73801e+07	7.67224e+07	7.65241e+07	7.60989e+07	6.49031e+07	6.33414e+07	6.95256e+07	7.25299e+07	6.95119e+07	6.38621e+07	7.08914e+07	6.97132e+07	7.29064e+07	7.02801e+07	7.1818e+07	7.12631e+07	7.04478e+07	6.80772e+07	7.18771e+07	6.84727e+07	6.79643e+07	6.87964e+07	6.77162e+07	6.89201e+07	7.23242e+07
	sp|A2AQ19|RTF1_MOUSE	Rtf1	RNA polymerase-associated protein RTF1 homolog OS=Mus musculus OX=10090 GN=Rtf1 PE=1 SV=1	77	34	34	34.82	395517	406954	417168	427330	431678	388111	410791	403007	397703	421166	417324	374520	381814	415187	409766	413406	408393	409086	412272	397794	417476	383930	404865	405068	395484	384188	379674	425971	411901	414984	406805	418188	424745	421909	426025	404427	443269	430040	406513	417485	416367	423552
	sp|A2AQP0|MYH7B_MOUSE	Myh7b	Myosin-7B OS=Mus musculus OX=10090 GN=Myh7b PE=3 SV=1	54	38	25	16.23	677438	551818	505446	686348	576029	552443	536500	623434	667167	583339	557372	544167	581551	616267	542697	520246	601012	575376	591245	628760	565745	533688	488226	525302	603443	586609	556431	557316	547987	558057	529873	593225	531736	563250	521148	529927	546575	611789	555427	572885	533706	538830
	sp|A2AQW0|M3K15_MOUSE	Map3k15	Mitogen-activated protein kinase kinase kinase 15 OS=Mus musculus OX=10090 GN=Map3k15 PE=1 SV=1	22	10	2	7.44	389998	373384	423785	403611	422755	341227	370783	366158	468028	421652	431983	316553	355883	473030	392636	407266	405971	408649	425898	410265	411555	368473	360705	356488	370751	403540	376547	393108	437588	434295	395768	387676	408844	398903	400275	395330	392681	404167	405139	382794	404686	348987
	sp|A2AR02|PPIG_MOUSE	Ppig	Peptidyl-prolyl cis-trans isomerase G OS=Mus musculus OX=10090 GN=Ppig PE=1 SV=1	29	16	14	18.08	401152	436187	425176	398336	417095	402782	426909	421625	392694	428392	430493	407846	382558	398305	447040	409200	400998	426718	414185	410475	382841	389257	400289	407147	403736	404996	375109	451390	408250	411422	443785	438954	421933	386708	435123	384183	438816	441521	419747	384566	429313	401147
	sp|A2AR50|RGPS1_MOUSE	Ralgps1	Ras-specific guanine nucleotide-releasing factor RalGPS1 OS=Mus musculus OX=10090 GN=Ralgps1 PE=1 SV=2	37	21	0	37.44	192755	192869	188065	205974	201632	189467	211070	194637	183501	196458	200768	181716	187302	185593	191045	190245	193092	206855	202391	195574	179497	196154	189516	184008	188508	191207	174101	212178	191071	202625	189337	200366	196290	208337	194930	194151	192199	199406	204474	198094	199111	205448
	sp|A2ARI4|LGR4_MOUSE	Lgr4	Leucine-rich repeat-containing G-protein coupled receptor 4 OS=Mus musculus OX=10090 GN=Lgr4 PE=1 SV=1	11	10	0	9.46	125515	138530	115996	117769	129970	124396	129635	115454	132194	121283	123958	125021	131269	123912	109786	131116	120382	137592	128753	130092	126829	123916	114829	117348	144536	129169	118566	123897	132898	132862	121425	120273	125213	116897	132202	112202	130091	132277	118007	124253	147374	121644
	sp|A2ARP1|VIP1_MOUSE	Ppip5k1	Inositol hexakisphosphate and diphosphoinositol-pentakisphosphate kinase 1 OS=Mus musculus OX=10090 GN=Ppip5k1 PE=1 SV=1	104	63	0	45.19	608283	589328	590477	574372	593497	586733	626358	624946	650435	601695	582995	551733	557447	596771	511991	619978	634819	639136	627186	626675	620418	618583	535431	590535	597277	580858	604382	631019	590217	603381	601774	600153	605980	611576	613829	604244	577374	627985	605137	608873	599424	608615
	sp|A2ARS0|ANR63_MOUSE	Ankrd63	Ankyrin repeat domain-containing protein 63 OS=Mus musculus OX=10090 GN=Ankrd63 PE=1 SV=1	72	21	21	47.95	514541	323902	227843	253690	315621	315780	322534	260895	445545	241226	299141	265328	242874	331301	391353	255077	254059	276487	339607	327748	309714	267027	271050	353177	283224	307232	212091	204987	220456	252746	227951	246092	251078	224054	218079	196620	212850	203673	305533	289165	256919	243955
	sp|A2ARV4|LRP2_MOUSE	Lrp2	Low-density lipoprotein receptor-related protein 2 OS=Mus musculus OX=10090 GN=Lrp2 PE=1 SV=1	6	6	5	0.97	83060.2	78181.4	89625.7	94493.5	79962.1	82294.2	83303.2	77283.7	83339.7	83161.3	73197.5	82621	81898.5	85210	90814.6	87993.9	76427.8	85288.9	91243.9	78060.5	72320.5	90928.6	83377.8	86740.2	71213	93950.5	68353.6	92838.1	70591.3	86012.7	81467.1	82016.3	73728.3	77165.5	86777.4	77838.9	78846.6	92341.6	76619.7	84123.4	78873.7	82537.3
	sp|A2ARZ3|FSIP2_MOUSE	Fsip2	Fibrous sheath-interacting protein 2 OS=Mus musculus OX=10090 GN=Fsip2 PE=1 SV=3	11	10	10	1.26	151081	186334	147826	176541	164082	159683	147940	176098	175488	164379	161915	165543	172083	160986	153026	170209	190488	149696	152826	155348	185272	144634	197346	167385	160305	169810	175959	183937	157431	169829	170469	162682	170352	167587	165563	177687	173907	179283	169601	185440	166185	171875
	sp|A2AS55|ANR16_MOUSE	Ankrd16	Ankyrin repeat domain-containing protein 16 OS=Mus musculus OX=10090 GN=Ankrd16 PE=1 SV=1	17	11	2	28.81	57212.9	52934.2	57805.4	54728.2	54677	55791	56209.6	66637.2	49243.3	53593.9	54150.4	53392	55990.2	57706.7	57831.2	55305.7	55953.9	52745.4	56003.1	63684.2	65496.8	57123.1	54695.8	50046.9	52410.8	57775.4	57939.6	60285.5	57549.5	58178.7	59087.8	64645.2	52590.7	58847.2	53743.7	54669.1	57162.9	56128.7	59454.6	58314.8	56266.8	56879.9
	sp|A2ASI5|SCN3A_MOUSE	Scn3a	Sodium channel protein type 3 subunit alpha OS=Mus musculus OX=10090 GN=Scn3a PE=1 SV=1	147	56	0	21.88	3.88319e+06	3.78376e+06	4.05307e+06	3.73913e+06	3.81739e+06	3.72181e+06	3.81336e+06	4.03116e+06	3.98387e+06	3.86179e+06	3.64657e+06	3.41435e+06	3.54657e+06	3.5921e+06	3.55393e+06	3.72911e+06	3.99875e+06	3.8316e+06	4.09877e+06	3.89011e+06	4.15573e+06	3.75064e+06	3.37071e+06	3.48024e+06	3.78735e+06	3.67598e+06	3.54569e+06	3.8593e+06	3.82721e+06	3.82582e+06	3.81618e+06	3.74182e+06	3.82628e+06	3.73446e+06	3.72332e+06	3.63786e+06	4.05397e+06	3.67913e+06	3.66811e+06	3.93738e+06	3.60798e+06	3.6905e+06
	sp|A2ASQ1|AGRIN_MOUSE	Agrn	Agrin OS=Mus musculus OX=10090 GN=Agrn PE=1 SV=1	257	80	5	44.72	1.02349e+06	896336	974911	1.0891e+06	1.02763e+06	994056	962120	958200	1.01109e+06	1.02522e+06	948872	989439	967705	949378	943812	1.04217e+06	1.01919e+06	1.00578e+06	965788	976075	989322	912864	990299	977546	943007	1.0178e+06	1.05094e+06	1.02416e+06	1.05002e+06	1.04362e+06	1.00594e+06	1.00077e+06	1.032e+06	997679	968944	1.06132e+06	1.0323e+06	1.01179e+06	1.02605e+06	981334	1.0218e+06	1.05672e+06
	sp|A2ASS6|TITIN_MOUSE	Ttn	Titin OS=Mus musculus OX=10090 GN=Ttn PE=1 SV=1	64	54	0	1.31	1.04847e+06	1.06797e+06	1.05137e+06	1.03683e+06	1.05709e+06	1.02605e+06	1.03878e+06	1.04715e+06	1.08751e+06	1.0558e+06	949882	1.0181e+06	1.03492e+06	1.06576e+06	1.05364e+06	1.03829e+06	1.02368e+06	1.0636e+06	1.07982e+06	1.06499e+06	1.07226e+06	1.05524e+06	1.08625e+06	1.01978e+06	1.08019e+06	1.03563e+06	1.02931e+06	1.05664e+06	1.01945e+06	1.05452e+06	1.03464e+06	1.01401e+06	1.05715e+06	1.02278e+06	989617	1.01515e+06	1.08748e+06	1.05409e+06	1.03927e+06	1.09504e+06	1.06601e+06	1.13238e+06
	sp|A2ASZ8|SCMC2_MOUSE	Slc25a25	Calcium-binding mitochondrial carrier protein SCaMC-2 OS=Mus musculus OX=10090 GN=Slc25a25 PE=1 SV=1	112	38	0	57.78	2.18432e+06	2.18675e+06	2.33661e+06	2.24323e+06	2.22503e+06	2.16086e+06	2.1136e+06	2.225e+06	2.31626e+06	2.23835e+06	2.21663e+06	2.11706e+06	2.03181e+06	2.33777e+06	2.05626e+06	2.21991e+06	2.31606e+06	2.29891e+06	2.2349e+06	2.21246e+06	2.32553e+06	2.08014e+06	2.14072e+06	2.2058e+06	2.17761e+06	2.18444e+06	2.07631e+06	2.20442e+06	2.20018e+06	2.23474e+06	2.22981e+06	2.12098e+06	2.12808e+06	2.20252e+06	2.236e+06	2.17361e+06	2.23302e+06	2.30067e+06	2.15081e+06	2.17638e+06	2.23537e+06	2.19972e+06
	sp|A2AT37|RENT2_MOUSE	Upf2	Regulator of nonsense transcripts 2 OS=Mus musculus OX=10090 GN=Upf2 PE=1 SV=1	131	59	49	43.34	563778	580005	537669	608736	587539	594556	574921	582566	607613	601775	581099	575233	581869	570599	566141	610049	576784	596299	583989	582959	582605	572448	590582	575626	587840	583817	582162	594356	568968	590868	570683	572999	582243	583811	579842	578889	578507	589812	563220	563462	618719	590379
	sp|A2ATU0|DHTK1_MOUSE	Dhtkd1	Probable 2-oxoglutarate dehydrogenase E1 component DHKTD1, mitochondrial OS=Mus musculus OX=10090 GN=Dhtkd1 PE=1 SV=1	9	8	6	11.62	72936.6	72483.1	76302.1	71260.2	74360.8	75187.1	80412.5	85889.8	66471.4	77605.1	76599.1	68504.7	81240.7	76617.8	74167.2	70516.3	78316.3	82835.7	79246	75993.4	76546	78049.1	70426	69761.2	76665.8	82418.4	72975.6	65798.7	58945.3	62273.2	77112	91296.1	60757	67328	54868.6	94071	85538.4	54221.3	68323.2	114347	60027.1	56807.7
	sp|A2AUC9|KLH41_MOUSE	Klhl41	Kelch-like protein 41 OS=Mus musculus OX=10090 GN=Klhl41 PE=1 SV=1	5	5	4	7.43	35721.5	32275.2	40011.2	37831.8	35536.3	37930.7	36437.1	36670.4	33394.2	31312.4	38663	32417.2	21209.5	26433.2	32322.7	38336.6	33443.3	32771.1	34941.3	38530.5	33446.3	40924.1	28686.3	33059.4	43143.5	32584.8	33297.3	36977.4	37242.2	24526.6	31266.6	37755.8	31609.5	31396.6	35175.7	37547.7	34422.6	37442	35808.9	38127.7	31237.4	36051.9
	sp|A2AV25|FBCD1_MOUSE	Fibcd1	Fibrinogen C domain-containing protein 1 OS=Mus musculus OX=10090 GN=Fibcd1 PE=2 SV=1	20	11	7	24.4	93977.1	107105	91180.1	91189.7	106900	101617	103997	131776	105827	103382	100379	116538	93487.1	86790.5	90524.8	94553.8	106781	103507	95170.1	98198.9	106579	91891.8	92864.7	90527.6	96485.4	97233.4	90292.7	88908.3	85106.2	99202.9	95354.5	82366.6	100888	96761.9	95969.4	77818.8	108372	82807.8	82737	88170.9	107285	94818.9
	sp|A2AWA9|RBGP1_MOUSE	Rabgap1	Rab GTPase-activating protein 1 OS=Mus musculus OX=10090 GN=Rabgap1 PE=1 SV=1	188	69	18	51.41	1.47851e+06	1.53177e+06	1.45369e+06	1.40562e+06	1.43001e+06	1.47597e+06	1.49307e+06	1.39711e+06	1.546e+06	1.46493e+06	1.38827e+06	1.44197e+06	1.40075e+06	1.50457e+06	1.37261e+06	1.50034e+06	1.45089e+06	1.44096e+06	1.50265e+06	1.4807e+06	1.48002e+06	1.43811e+06	1.3816e+06	1.37063e+06	1.43024e+06	1.38608e+06	1.46666e+06	1.47425e+06	1.44544e+06	1.45367e+06	1.48955e+06	1.42466e+06	1.49472e+06	1.47784e+06	1.48031e+06	1.44584e+06	1.46755e+06	1.48583e+06	1.43716e+06	1.48604e+06	1.45729e+06	1.46875e+06
	sp|A2AWL7|MGAP_MOUSE	Mga	MAX gene-associated protein OS=Mus musculus OX=10090 GN=Mga PE=2 SV=1	43	40	0	14.72	117209	119831	120990	124303	117400	111854	113574	123119	117228	117675	123609	111724	115606	106239	117561	121496	119963	128094	122265	109200	113930	113440	118896	115163	118715	114686	114022	98266.3	129790	118342	136931	103674	134247	92881.5	110913	117763	132151	101577	142135	124524	115491	113425
	sp|A2AWP8|ARGAL_MOUSE	Arhgef10l	Rho guanine nucleotide exchange factor 10-like protein OS=Mus musculus OX=10090 GN=Arhgef10l PE=1 SV=1	47	28	0	22.89	274117	269703	263962	290107	273519	265343	265087	275885	276471	286024	276849	260544	285052	285183	248559	285067	280872	279950	268467	265577	282612	267291	269251	266612	291198	263024	268131	285725	277703	278188	278003	276258	270856	279629	289448	260213	283220	291339	280771	281597	275314	282411
	sp|A2AWT3|AT7L3_MOUSE	Atxn7l3	Ataxin-7-like protein 3 OS=Mus musculus OX=10090 GN=Atxn7l3 PE=1 SV=1	8	4	0	12.68	49483.3	50213.2	53160.4	55478.4	47776.7	49691.3	53665.3	53851.3	51318.1	48458	47021.1	48362.4	46855.8	43106.2	53108	48457.7	54102.8	57038.8	46457.4	46643.7	51322.5	47145.4	46111.6	47589.7	53348	40058.8	51446.3	57174.6	52212	56066	52868	51891.6	48380.8	50302.1	50782.1	55860.6	48389	49353.3	49992.7	57842	50237.4	49620.7
	sp|A2BDX3|MOCS3_MOUSE	Mocs3	Adenylyltransferase and sulfurtransferase MOCS3 OS=Mus musculus OX=10090 GN=Mocs3 PE=1 SV=1	86	32	32	68.04	669652	706439	680455	638568	658708	689112	669936	651621	725339	690472	654529	670137	661140	721939	631980	708652	694139	684320	648697	713561	666068	657815	659475	657123	700432	724544	691681	671313	709487	714949	695925	671631	674048	698974	654163	688298	679060	679996	703904	671150	657322	712541
	sp|A2BE28|LAS1L_MOUSE	Las1l	Ribosomal biogenesis protein LAS1L OS=Mus musculus OX=10090 GN=Las1l PE=1 SV=1	49	28	0	40.98	248799	259494	238018	247027	245660	232884	244595	269275	249939	247982	241914	238830	241948	244113	253487	252232	255689	246949	258897	244498	249559	241189	242741	247434	261006	245211	239774	249460	252527	252638	252223	251356	257863	254705	242721	265776	240560	242324	246524	255067	244389	252762
	sp|A2BH40|ARI1A_MOUSE	Arid1a	AT-rich interactive domain-containing protein 1A OS=Mus musculus OX=10090 GN=Arid1a PE=1 SV=1	134	67	0	31.58	505130	518760	502165	522625	527057	493382	499473	500430	492519	505345	521443	482596	481439	495843	487010	516189	496227	508861	489029	502916	486652	476762	508560	529920	497626	493111	470190	502409	513455	520235	508516	503187	508544	496921	515930	492630	534897	506685	488863	500616	514167	523134
	sp|A2CG49|KALRN_MOUSE	Kalrn	Kalirin OS=Mus musculus OX=10090 GN=Kalrn PE=1 SV=1	462	162	0	49.66	2.45825e+06	2.67344e+06	2.74968e+06	2.72346e+06	2.44375e+06	2.57199e+06	2.53547e+06	2.56743e+06	2.60403e+06	2.57765e+06	2.43817e+06	2.34674e+06	2.42013e+06	2.52432e+06	2.27101e+06	2.56885e+06	2.50767e+06	2.62553e+06	2.59658e+06	2.61922e+06	2.54364e+06	2.423e+06	2.23813e+06	2.31849e+06	2.50368e+06	2.42624e+06	2.31696e+06	2.83407e+06	2.63674e+06	2.67931e+06	2.77959e+06	2.67494e+06	2.70297e+06	2.57527e+06	2.67449e+06	2.42698e+06	2.64425e+06	2.68888e+06	2.49444e+06	2.68211e+06	2.40788e+06	2.54108e+06
	sp|A2CG63|ARI4B_MOUSE	Arid4b	AT-rich interactive domain-containing protein 4B OS=Mus musculus OX=10090 GN=Arid4b PE=1 SV=1	38	31	0	24.43	169109	154872	168282	154738	157790	149361	159862	169885	144704	161030	152988	149476	151905	147495	157438	154929	162900	154190	164976	160779	162576	156327	150383	158852	158827	148998	145613	147353	172885	159429	163713	153372	166660	158032	158972	157255	158041	143715	168030	153619	166024	157448
	sp|A2RSJ4|UH1BL_MOUSE	Uhrf1bp1l	UHRF1-binding protein 1-like OS=Mus musculus OX=10090 GN=Uhrf1bp1l PE=1 SV=2	179	87	62	55.8	852375	879828	871115	903038	860678	840033	873087	907146	952472	860858	858620	815447	924932	925337	820652	861510	912002	957635	942073	925433	924749	862630	874211	855335	894908	899984	963470	914189	893016	873598	866614	843125	879284	871898	877209	831946	878305	888109	887592	870081	862163	867761
	sp|A2RSQ0|DEN5B_MOUSE	Dennd5b	DENN domain-containing protein 5B OS=Mus musculus OX=10090 GN=Dennd5b PE=1 SV=2	96	54	46	37.99	444781	492468	484322	511180	475860	469375	455450	498729	478752	485692	461834	442994	470363	468146	435694	505664	483188	483971	487594	472441	495763	426522	433811	485041	482723	449669	432743	494058	491860	510117	494498	483437	487767	495842	484017	482170	487316	506750	474909	500097	451341	471410
	sp|A2RSX7|TYW5_MOUSE	Tyw5	tRNA wybutosine-synthesizing protein 5 OS=Mus musculus OX=10090 GN=Tyw5 PE=2 SV=2	31	18	5	48.89	241957	235476	243219	236987	243176	247186	232051	278120	246123	241907	240290	238749	257187	239545	228245	243415	259694	256443	260238	249954	259524	232490	239525	242479	252450	248539	244304	237480	250076	251030	239417	234098	256509	243184	239409	251131	248279	221099	243459	239708	234225	244871
	sp|A2RSY1|KANL3_MOUSE	Kansl3	KAT8 regulatory NSL complex subunit 3 OS=Mus musculus OX=10090 GN=Kansl3 PE=1 SV=1	16	15	0	17.83	72396.5	72494.7	69397.6	77037.9	72474.8	66677.6	69384.4	69461.6	71177.6	68116.9	72839.8	66493.1	74755.8	62251.7	75717.1	78210.5	73078.2	69792.1	77867.4	72813.3	72654.5	65864.3	74179.7	73718	71835.8	63245.4	66036.9	78145.2	79540.8	75267.3	73516.2	68964.1	74095.6	70396.2	70645.6	69019.5	75951.9	64550.9	71180.1	76024.5	85290.5	67417.2
	sp|A2RSY6|TRM1L_MOUSE	Trmt1l	TRMT1-like protein OS=Mus musculus OX=10090 GN=Trmt1l PE=1 SV=1	43	30	6	38.19	213680	209025	225882	221357	218894	216257	212360	200210	207906	217080	213725	225217	218639	208573	220331	207854	218480	202847	221493	211784	215839	219607	220072	213702	217275	196598	214071	224264	218000	211136	219518	220546	214962	222015	221005	206047	231540	219102	214950	213236	215442	220755
	sp|A2RT62|FXL16_MOUSE	Fbxl16	F-box/LRR-repeat protein 16 OS=Mus musculus OX=10090 GN=Fbxl16 PE=1 SV=1	93	24	0	46.76	2.38649e+06	2.41175e+06	2.26558e+06	2.34103e+06	2.27415e+06	2.34792e+06	2.2887e+06	2.20536e+06	2.68401e+06	2.25954e+06	2.24846e+06	2.13079e+06	2.28497e+06	2.35359e+06	2.03571e+06	2.30683e+06	2.33725e+06	2.39607e+06	2.45235e+06	2.40436e+06	2.38079e+06	2.25523e+06	2.14707e+06	2.09678e+06	2.27624e+06	2.33961e+06	2.24333e+06	2.4956e+06	2.29092e+06	2.27954e+06	2.52322e+06	2.3914e+06	2.30178e+06	2.19524e+06	2.31595e+06	2.08724e+06	2.15592e+06	2.35779e+06	2.25987e+06	2.39136e+06	2.09549e+06	2.30453e+06
	sp|A2RT67|DEND3_MOUSE	Dennd3	DENN domain-containing protein 3 OS=Mus musculus OX=10090 GN=Dennd3 PE=1 SV=2	21	19	11	14.76	230303	203827	216633	220955	207464	208779	200689	187417	215661	224189	211509	218087	221148	221791	218903	207455	209310	201920	197101	212568	201995	210479	208177	204566	214953	205772	214606	225428	196359	214328	192030	219253	192844	210579	210070	234694	216912	221233	181834	232574	216770	223353
	sp|A2RTL5|RSRC2_MOUSE	Rsrc2	Arginine/serine-rich coiled-coil protein 2 OS=Mus musculus OX=10090 GN=Rsrc2 PE=2 SV=1	24	11	0	25.8	158576	157580	162993	157973	160196	162869	161041	146243	153260	159210	154293	159542	148286	164623	160349	158629	156836	156634	150075	146420	160071	150332	163245	161116	157433	147676	144752	161797	163774	165944	152787	160463	165213	154566	164115	144553	159456	164971	166286	164743	153926	156037
	sp|A2TJV2|PALM3_MOUSE	Palm3	Paralemmin-3 OS=Mus musculus OX=10090 GN=Palm3 PE=1 SV=1	52	36	36	45.91	282925	306314	318862	291883	295935	310993	329538	349577	335597	313978	306175	334774	365435	348820	293807	344603	278889	302573	310878	315137	318226	379975	286121	316897	333257	340129	310470	345484	280640	295658	295045	314519	291348	321409	289695	291453	291062	334886	303808	317044	317121	299413
	sp|A3FIN4|AT8B5_MOUSE	Atp8b5	Phospholipid-transporting ATPase FetA OS=Mus musculus OX=10090 GN=Atp8b5 PE=2 SV=1	4	4	2	2.54	41107.5	51729.3	42881	55216.1	48473.3	46210.6	44652.3	36268.5	63949.4	58105.6	52715.4	49367.3	68347.1	55767.1	62369.6	55323.9	42366.9	53376.6	49069.5	46615	44092	42965.9	56547.3	49986.1	51136	55232.6	46911	49388	41437.6	48682.5	45754.9	44162.8	40422.1	49395.3	54981.2	52221	43596.4	46994.5	43180.8	51038.3	50755.5	38843.8
	sp|A3KFM7|CHD6_MOUSE	Chd6	Chromodomain-helicase-DNA-binding protein 6 OS=Mus musculus OX=10090 GN=Chd6 PE=1 SV=1	64	50	0	21.32	195694	191944	201062	198956	206327	184447	197956	209604	198169	195337	204199	181328	189960	201950	201211	200445	187296	204186	200731	199928	193101	191167	191449	200139	186568	198850	183530	199701	190224	193866	198136	203150	189293	197882	199902	196219	199492	191018	191498	190009	191067	194687
	sp|A3KFX0|5NT1A_MOUSE	Nt5c1a	Cytosolic 5'-nucleotidase 1A OS=Mus musculus OX=10090 GN=Nt5c1a PE=1 SV=1	33	15	12	53.15	178380	191825	174107	190259	206657	204976	223070	216494	190829	202406	220209	230337	238640	212873	232963	179645	214214	214497	209794	199087	197981	224017	254010	215509	229048	227121	217643	197757	185309	192988	180440	185961	182784	188464	188194	184645	198841	205201	201661	189418	216378	197423
	sp|A3KGB4|TBC8B_MOUSE	Tbc1d8b	TBC1 domain family member 8B OS=Mus musculus OX=10090 GN=Tbc1d8b PE=1 SV=1	111	34	29	32.67	9.77254e+06	1.04612e+07	1.05292e+07	1.01078e+07	1.0184e+07	1.02556e+07	1.06768e+07	1.12998e+07	1.07443e+07	1.04462e+07	9.71193e+06	9.48561e+06	1.05449e+07	1.09262e+07	9.49617e+06	1.03422e+07	1.0487e+07	1.09362e+07	1.08264e+07	1.08201e+07	1.08511e+07	1.00757e+07	9.94273e+06	1.01777e+07	1.05145e+07	9.87392e+06	1.0041e+07	1.01765e+07	1.08076e+07	1.03473e+07	9.75876e+06	9.8766e+06	1.06841e+07	1.03269e+07	1.04741e+07	9.64459e+06	1.06048e+07	1.02652e+07	1.11671e+07	9.62328e+06	1.11736e+07	1.00766e+07
	sp|A3KGF7|PLCB2_MOUSE	Plcb2	1-phosphatidylinositol 4,5-bisphosphate phosphodiesterase beta-2 OS=Mus musculus OX=10090 GN=Plcb2 PE=1 SV=1	22	6	4	3.89	515885	487732	486338	533836	467743	650390	530203	472014	650709	530043	363347	475160	519073	562911	436618	550322	651364	597026	694327	635100	646677	506224	428002	523292	580475	530286	466925	409211	393210	396642	446844	425815	502961	404124	462410	536518	546621	510291	396665	566606	490770	497580
	sp|A3KGF9|CCD9B_MOUSE	Ccdc9b	Coiled-coil domain-containing protein 9B OS=Mus musculus OX=10090 GN=Ccdc9b PE=1 SV=1	12	11	8	22.02	54947.9	56669.8	48555.1	46146.1	51920.8	55310.2	54438.6	54956.3	52531.3	52914.9	51528.8	56420.7	55241.7	42706.8	48785.1	52525.6	51019.7	51601.5	59290.2	54233.3	49316.2	49510.1	49708.2	49094.1	53814.5	54851.7	50821.5	50202.8	47999.1	47985	48705.2	52859.8	51163.8	55611.7	55595.3	50137.2	49000.5	47246	48966.4	40768.4	61342	49008
	sp|A3KGS3|RGPA2_MOUSE	Ralgapa2	Ral GTPase-activating protein subunit alpha-2 OS=Mus musculus OX=10090 GN=Ralgapa2 PE=1 SV=2	61	43	0	25.16	206886	238234	212291	224552	218486	218994	225417	195886	197943	215337	210052	209200	194567	198362	213715	236520	210847	212124	218795	221385	212014	203899	220119	204398	208281	201522	193547	219817	234441	230213	224188	228381	232441	231795	227888	230463	230313	219473	235762	224813	212082	226557
	sp|A3KGV1|ODFP2_MOUSE	Odf2	Outer dense fiber protein 2 OS=Mus musculus OX=10090 GN=Odf2 PE=1 SV=1	31	22	0	26.99	327964	296850	292191	288585	283019	283789	287310	324265	297686	280484	271283	290876	304554	267628	306878	283306	289302	306973	321524	310559	295357	277611	297668	305519	267931	296302	267453	294130	264644	283540	309022	279268	273184	248421	292770	248824	275581	297301	282321	314108	303803	274028
	sp|A3KMN5|LARGN_MOUSE	Prr16	Protein Largen OS=Mus musculus OX=10090 GN=Prr16 PE=2 SV=1	6	5	1	22.04	42088.2	38646	46089.4	42522.3	46492	49825.9	46106.5	48025.2	35246.2	29173.2	44131.5	44052.3	42355.8	45591	52501.5	43918.9	50111.7	46664.3	43242.8	47495.2	40304.1	47823	57443.5	43763.8	42406.5	48553.1	43123.4	48994.9	48964.7	49226.6	44499.7	45042.5	51869.5	54018.6	47680.7	40486.9	50127.6	50788.1	47564	48472.6	44982.4	46381.1
	sp|A3KMP2|TTC38_MOUSE	Ttc38	Tetratricopeptide repeat protein 38 OS=Mus musculus OX=10090 GN=Ttc38 PE=1 SV=2	61	27	14	53.55	376695	390674	357765	385289	372063	398691	383487	408480	386708	365931	364023	386948	350288	371138	381163	398596	402018	403389	376909	393613	384244	408728	413495	415826	389374	366738	374756	393505	378939	351950	403636	362330	378583	387933	369236	415495	382078	364991	378498	395277	391163	394694
	sp|A4FUP9|GL1D1_MOUSE	Glt1d1	Glycosyltransferase 1 domain-containing protein 1 OS=Mus musculus OX=10090 GN=Glt1d1 PE=2 SV=2	22	13	6	42.77	152926	157939	149336	143330	169478	173255	150348	177130	167978	163089	160640	157730	150976	145569	146673	161845	160437	167508	173603	165973	176995	148896	145331	157363	144642	156471	154984	152239	141972	153096	165507	156977	155180	156929	155683	148366	162471	141583	154032	152372	153587	158222
	sp|A4Q9E4|TTLL2_MOUSE	Ttll2	Probable tubulin polyglutamylase TTLL2 OS=Mus musculus OX=10090 GN=Ttll2 PE=2 SV=1	1	1	1	1.67	71453.6	61297.8	85314.7	53781	64990.3	67419.7	64761.2	56092.9	75217.4	62481.6	55490.3	74147.5	64188.3	84588.7	63497.3	49663.4	57375.3	98324.2	76787.5	76551.7	60841.4	85357.7	70193.9	71007.2	59455.1	77359.8	65991	79361.2	61846.4	77037	62785.5	64116.1	68726.1	70757.5	60684.2	67541.1	86048.6	73314.1	50110	68694.5	60877.8	65779.2
	sp|A4Q9F0|TTLL7_MOUSE	Ttll7	Tubulin polyglutamylase TTLL7 OS=Mus musculus OX=10090 GN=Ttll7 PE=1 SV=1	50	33	0	37.5	112441	116261	119924	104970	120479	117565	123086	121996	125120	118093	124080	115046	108518	125249	114496	116938	124738	120440	122460	120629	125394	115954	117803	113317	124971	113161	118440	124284	121204	118748	119208	119487	115648	118266	113782	119328	113324	116251	119131	114406	112274	110720
	sp|A4Q9F4|TTL11_MOUSE	Ttll11	Tubulin polyglutamylase TTLL11 OS=Mus musculus OX=10090 GN=Ttll11 PE=1 SV=1	6	6	0	11.69	43609.2	41042.5	46388.3	49035.1	45933.3	46759.3	47053	42979.2	51668	43758.3	50338.1	43766.1	45816.5	44123.2	44912.2	71882.5	51380.3	38794.7	55971.1	39580	59473.7	47835.3	41147.4	39015.1	58790.7	35365.9	48345.4	55052.4	50040.4	39443.2	52382.1	39351.3	49742.6	42172.4	44472.5	40256.9	44230.7	48398.4	53000.7	46843.1	43350	50494.3
	sp|A6BLY7|K1C28_MOUSE	Krt28	Keratin, type I cytoskeletal 28 OS=Mus musculus OX=10090 GN=Krt28 PE=1 SV=1	11	5	0	3.25	858020	757873	563815	991892	278870	341204	582600	654175	687340	492569	620397	863880	250609	267591	773051	324912	500974	857345	699991	751381	413158	397695	437659	550340	401980	501377	406016	1.34165e+06	676362	387763	644601	1.67498e+06	930114	473495	486448	1.64896e+06	950887	207044	417623	531860	431513	706971
	sp|A6H5Y3|METH_MOUSE	Mtr	Methionine synthase OS=Mus musculus OX=10090 GN=Mtr PE=1 SV=1	92	54	36	38.47	293513	290536	295742	279505	294046	309899	302827	305101	281728	299176	289512	290638	267724	271871	277601	292618	272663	283462	282649	291595	280716	318094	278581	272718	286151	284537	282324	297023	278959	292723	284146	283600	289156	295938	277326	275897	279977	303039	298699	281351	302501	282874
	sp|A6H5Z3|EXC6B_MOUSE	Exoc6b	Exocyst complex component 6B OS=Mus musculus OX=10090 GN=Exoc6b PE=1 SV=1	131	57	12	59.38	1.32573e+06	1.48718e+06	1.4691e+06	1.43137e+06	1.42571e+06	1.41822e+06	1.40472e+06	1.41792e+06	1.46373e+06	1.48049e+06	1.3934e+06	1.34875e+06	1.39077e+06	1.43904e+06	1.32053e+06	1.46893e+06	1.44907e+06	1.46626e+06	1.46856e+06	1.46086e+06	1.4638e+06	1.39614e+06	1.40145e+06	1.34072e+06	1.44937e+06	1.38157e+06	1.39962e+06	1.50921e+06	1.45775e+06	1.48878e+06	1.41914e+06	1.44806e+06	1.5065e+06	1.47198e+06	1.43432e+06	1.45123e+06	1.46657e+06	1.42612e+06	1.3905e+06	1.47977e+06	1.36583e+06	1.45215e+06
	sp|A6H603|NWD1_MOUSE	Nwd1	NACHT domain- and WD repeat-containing protein 1 OS=Mus musculus OX=10090 GN=Nwd1 PE=2 SV=2	44	34	0	23.29	133234	132099	142085	138792	139561	135844	132908	146036	134353	132280	132953	128085	130416	131658	123097	135274	140198	145682	133668	133969	140999	133595	127141	162837	141917	123174	130182	144959	128267	132050	130784	142742	120221	144346	137814	136222	135825	139091	134277	133931	126091	130644
	sp|A6H611|MIPEP_MOUSE	Mipep	Mitochondrial intermediate peptidase OS=Mus musculus OX=10090 GN=Mipep PE=1 SV=1	62	35	35	42.33	438318	459010	466484	461058	457413	470400	456444	470838	436070	455776	452425	427367	420743	414368	420993	455509	447123	456341	453387	450067	431899	461080	447982	422183	432344	442975	439456	453489	454242	444584	461881	456583	444266	456445	473815	447662	439424	463145	468758	468192	480346	447406
	sp|A6H619|PHRF1_MOUSE	Phrf1	PHD and RING finger domain-containing protein 1 OS=Mus musculus OX=10090 GN=Phrf1 PE=1 SV=2	33	19	0	14.27	190859	193591	193525	208151	201010	186127	187090	211347	210111	259576	193968	172965	195577	207055	181138	197565	241559	221091	222940	218856	228574	181655	199434	186047	194826	183912	181577	212513	200842	193911	199560	192861	179004	198680	195262	205369	196181	203688	183724	193960	192693	190794
	sp|A6H630|ARMT1_MOUSE	Armt1	Damage-control phosphatase ARMT1 OS=Mus musculus OX=10090 GN=Armt1 PE=1 SV=1	95	24	3	47.83	1.17414e+06	1.18811e+06	1.21365e+06	1.20735e+06	1.16635e+06	1.19685e+06	1.14349e+06	1.26569e+06	1.13025e+06	1.13577e+06	1.15172e+06	1.08771e+06	1.12851e+06	1.0402e+06	1.2401e+06	1.2088e+06	1.18324e+06	1.17619e+06	1.2061e+06	1.19318e+06	1.19505e+06	1.15468e+06	1.17585e+06	1.07786e+06	1.17924e+06	1.18973e+06	1.11637e+06	1.29939e+06	1.11242e+06	1.19882e+06	1.18426e+06	1.16813e+06	1.14696e+06	1.13989e+06	1.15401e+06	1.17349e+06	1.23697e+06	1.28542e+06	1.14811e+06	1.22966e+06	1.18746e+06	1.13691e+06
	sp|A6H690|IQCAL_MOUSE	Iqca1l	IQ and AAA domain-containing protein 1-like OS=Mus musculus OX=10090 GN=Iqca1l PE=1 SV=3	2	2	1	2.18	57501.3	34493.6	63672.8	32785.2	52301.2	35456.8	44372.3	38583.1	41744	46039.3	47158.1	41614.7	45117.8	47066.4	44031.3	38518.7	53286.4	33299	43983.6	45232.1	51996.9	51782.4	32688.9	36678.1	50355.3	34691.9	41973.3	35425.2	45740.9	41145.4	41488.7	37238	51015.8	41320.5	39542.2	33324.6	38862.6	35117.3	45113.1	45293.5	38581.1	40549.4
	sp|A6H6A9|RBG1L_MOUSE	Rabgap1l	Rab GTPase-activating protein 1-like OS=Mus musculus OX=10090 GN=Rabgap1l PE=1 SV=1	85	35	7	36.93	689756	691928	670336	677928	682323	700772	687122	667552	689833	675337	664724	668649	648502	668051	653176	696512	693255	687711	707557	683377	686527	671962	663703	657916	666647	639440	634641	725927	667076	694737	693059	671416	685144	701472	711409	681448	660978	728979	696181	692872	693072	688604
	sp|A6H6E2|MMRN2_MOUSE	Mmrn2	Multimerin-2 OS=Mus musculus OX=10090 GN=Mmrn2 PE=1 SV=1	22	18	12	20.89	115805	103429	109980	119898	114434	106103	106378	102224	112717	100967	110344	108779	100203	129375	111171	106413	102419	122136	102501	110351	101988	103853	105111	118582	104286	115069	98945.2	97043.2	111472	109546	108357	100467	113063	113694	107863	111120	118649	97173	112144	111669	110849	116148
	sp|A6H6E9|TT23L_MOUSE	Ttc23l	Tetratricopeptide repeat protein 23-like OS=Mus musculus OX=10090 GN=Ttc23l PE=2 SV=1	4	3	3	5.46	211688	207771	197534	209291	211634	195506	217062	206226	227971	206321	205641	184505	186615	208535	191672	231678	219856	205591	220302	204352	196098	199429	178999	201921	217706	185438	204152	203044	238081	232138	200476	169216	216934	216152	199787	202029	204478	197185	243039	197652	233363	196050
	sp|A6H8H2|DEN4C_MOUSE	Dennd4c	DENN domain-containing protein 4C OS=Mus musculus OX=10090 GN=Dennd4c PE=1 SV=1	70	45	0	26.02	213471	209678	210392	213780	226432	216546	210977	205202	209844	212634	223808	227970	214028	210601	216553	215393	214373	209510	214847	209102	208965	208431	228923	233665	218614	206955	217329	220589	212372	208159	208960	213521	214822	222137	205748	219922	216678	206120	212982	210097	213253	225482
	sp|A6H8H5|KCNB2_MOUSE	Kcnb2	Potassium voltage-gated channel subfamily B member 2 OS=Mus musculus OX=10090 GN=Kcnb2 PE=1 SV=2	51	33	25	34.95	309023	346565	339459	354717	348514	358189	315785	320087	323910	357017	340364	316142	295984	337650	290660	382529	323629	337893	326171	334731	324314	315355	307667	344396	329280	298114	273946	387141	346055	348571	351149	338433	350319	361843	352424	318714	329612	370395	333491	330494	337619	354828
	sp|A6PWD2|FHAD1_MOUSE	Fhad1	Forkhead-associated domain-containing protein 1 OS=Mus musculus OX=10090 GN=Fhad1 PE=2 SV=1	6	4	0	2.18	83355.9	73674.3	74235.1	59176.2	72519.4	97539.7	73977.4	97764	83289.5	73681.1	67653.7	109164	86413.6	69969.5	97013.2	69007.5	83839.3	80382.3	105457	71891.5	105872	83783.3	92063.8	74514.8	96703.2	65058.9	86255.3	93598	73321.2	78004.7	90281.3	80421.9	74615.3	82256	77666.1	72994.2	96947.2	87654.3	70556.2	64747.4	74032.1	69195.3
	sp|A6PWY4|WDR76_MOUSE	Wdr76	WD repeat-containing protein 76 OS=Mus musculus OX=10090 GN=Wdr76 PE=1 SV=1	8	8	0	14.47	67981.5	71636.3	62998.7	60815.3	56221.4	59821.4	58353.4	71925.8	66445.8	53573.1	62433.6	59635.8	62389.2	57320.1	78559.6	57883.1	45022.3	67710.3	55084.1	63765	50275.1	56922.1	71102.1	64381.8	51383.8	62647.6	51343.7	45302.7	48630.2	58482.3	50986.1	46766.7	42581.5	52841.4	55663.2	72968.8	51797.1	49193	60283.3	56644.7	51911.1	67854.3
	sp|A6X8Z5|RHG31_MOUSE	Arhgap31	Rho GTPase-activating protein 31 OS=Mus musculus OX=10090 GN=Arhgap31 PE=1 SV=1	68	45	31	39.72	202188	187619	196772	194498	206706	197235	201649	191887	193862	192239	195299	198156	201649	194658	192060	192053	187236	188861	185601	192216	190651	208586	191575	182385	193511	177591	184111	185449	205566	197897	208029	198839	194952	195797	190375	196015	194921	202141	192464	200639	201189	198164
	sp|A6X8Z9|TEX55_MOUSE	Tex55	Testis-specific expressed protein 55 OS=Mus musculus OX=10090 GN=Tex55 PE=2 SV=1	1	1	0	1.84	108387	92967	106317	59337.4	110677	93385.6	109320	73587.2	112223	110724	89074.9	120837	103505	118645	161430	71037.3	119352	80961.5	127726	73458.3	133351	113522	111956	88276.7	127885	78932.3	125373	88484.2	134150	93789.4	86301.9	71160.5	124336	90798.8	88386.6	76482.3	116536	72516.2	114949	96103.6	93865.4	85530.4
	sp|A6X919|D19L1_MOUSE	Dpy19l1	Probable C-mannosyltransferase DPY19L1 OS=Mus musculus OX=10090 GN=Dpy19l1 PE=1 SV=1	42	20	8	26.14	209994	240184	220695	222070	211638	223171	220110	244456	257818	232816	220548	216965	268519	270177	229304	231925	260828	259081	257442	251758	259825	231726	221936	236180	243744	246527	233974	218337	235153	225007	225950	221796	225500	238225	232670	256317	224034	232412	227580	233662	218917	230681
	sp|A6X935|ITIH4_MOUSE	Itih4	Inter alpha-trypsin inhibitor, heavy chain 4 OS=Mus musculus OX=10090 GN=Itih4 PE=1 SV=2	40	27	1	33.44	233728	258212	264174	234173	269924	294470	293603	268372	289245	272779	271829	267163	290052	269557	233569	324111	265841	250652	326016	307464	320152	274367	351929	269768	307524	251704	242909	227303	201414	239921	222251	235801	237201	269079	224644	299197	237085	228307	223752	294130	254966	282589
	sp|A7E1Z1|TM215_MOUSE	Tmem215	Transmembrane protein 215 OS=Mus musculus OX=10090 GN=Tmem215 PE=2 SV=1	6	5	5	18.72	65607.1	73090.7	71450.4	68129.5	50405.2	61374	51344.9	62007.3	65837.4	54571.5	53764.6	65996.1	56551.2	52752.2	81240.1	47286.4	56810.8	64786.6	57831.3	60723	56636.5	59185.5	63694.6	66213.6	49097.5	59034.2	50633.2	66658	59566.5	57573.5	50073.7	57477.8	52251.3	59659.3	52910.5	55836.7	66145	71292.3	65097.5	70284.8	58110.2	64639
	sp|A7M7C7|SKOR2_MOUSE	Skor2	SKI family transcriptional corepressor 2 OS=Mus musculus OX=10090 GN=Skor2 PE=1 SV=1	4	4	4	3.08	84036.2	76688.7	78152	65572.5	82355.8	57206.4	69083.6	50699.5	78766.2	80129.5	70056.2	65820.5	92275.5	85400.7	61432.1	71390.5	74526.3	64024.6	78135.9	67346.1	69888.1	70847.6	85675.9	69697	76914.7	75580.3	83878.2	89002.6	60635.9	72563.6	73812	65395.8	60000.9	68009.1	67823.1	59485.2	99525	85090.1	66985.7	72506.1	70844.7	78040.1
	sp|A8C756|THADA_MOUSE	Thada	Thyroid adenoma-associated protein homolog OS=Mus musculus OX=10090 GN=Thada PE=1 SV=1	36	32	11	16.31	220199	223329	219875	212452	230745	218494	210855	214641	224809	225975	237427	230317	244322	223572	225551	232757	246166	213943	230221	217677	236601	224184	246270	229582	233741	232192	237921	236048	212736	219419	226464	234872	221132	227250	231514	244605	238788	235183	227434	214846	224753	208444
	sp|A8Y5H7|S14L1_MOUSE	Sec14l1	SEC14-like protein 1 OS=Mus musculus OX=10090 GN=Sec14l1 PE=1 SV=1	76	33	0	45.03	274662	262062	286172	260360	272074	271744	279912	274223	276038	261529	271417	265330	289272	300679	269286	274507	279913	285722	292734	282397	282071	295986	270515	325186	314381	274094	265367	284024	270874	277631	279271	267056	273072	273015	261801	260957	274688	274090	265957	277859	255715	281866
	sp|A9Z1V5|VW5B1_MOUSE	Vwa5b1	von Willebrand factor A domain-containing protein 5B1 OS=Mus musculus OX=10090 GN=Vwa5b1 PE=2 SV=1	32	25	22	23.62	84465.2	82925.1	77928.8	77824.5	96984.5	87718.2	103864	91188.4	88813	87239.8	92315.2	88573.9	84776	71888	65938.1	89652.1	81751.4	90845.4	83185.1	93836.5	87229.7	120858	56897.2	80131.2	82325	87417.4	74468.7	88694.5	75451.1	73795.6	82766.7	86141.9	75969.9	78053.2	80780.6	70128.4	64995.9	92499.5	82800.6	83385.9	102570	79784.2
	sp|B0V2N1|PTPRS_MOUSE	Ptprs	Receptor-type tyrosine-protein phosphatase S OS=Mus musculus OX=10090 GN=Ptprs PE=1 SV=1	254	89	0	54.01	3.06552e+06	3.02455e+06	3.23005e+06	3.22003e+06	3.1164e+06	3.0065e+06	3.28807e+06	3.25378e+06	2.99152e+06	3.14471e+06	3.02098e+06	2.94902e+06	2.83505e+06	2.83765e+06	2.81701e+06	3.10521e+06	2.96454e+06	3.09919e+06	3.1259e+06	3.09443e+06	3.08473e+06	3.29346e+06	2.65419e+06	2.87698e+06	3.018e+06	2.97515e+06	2.83849e+06	3.36467e+06	3.07427e+06	3.0757e+06	3.21037e+06	3.115e+06	3.18168e+06	3.18545e+06	3.16968e+06	2.9605e+06	3.01926e+06	3.33026e+06	3.11044e+06	3.13691e+06	3.18665e+06	3.1609e+06
	sp|B1AQ75|KRT36_MOUSE	Krt36	Keratin, type I cuticular Ha6 OS=Mus musculus OX=10090 GN=Krt36 PE=1 SV=1	8	6	2	12.05	622301	599300	484950	681290	245827	456641	516340	535343	648925	450367	451251	1.06748e+06	357691	351597	629803	430301	514982	776341	682841	688943	361643	410234	457965	479018	347824	445673	435788	1.62549e+06	596212	360096	620859	2.1735e+06	715102	426565	452795	841312	644756	190485	460632	496521	457850	629390
	sp|B1AQJ2|UBP36_MOUSE	Usp36	Ubiquitin carboxyl-terminal hydrolase 36 OS=Mus musculus OX=10090 GN=Usp36 PE=1 SV=1	7	7	5	8.29	65344.2	75907.1	70847	74250.3	66627.2	74082.1	61558	76751	59687	69386.7	69296.4	70276.8	63369.2	77371.6	67561.2	69666.9	75151.4	47314.2	67118.2	60206	89571	62454.7	74221	67909.7	79204.8	70263.2	86024.3	67390.4	66044.4	64260.2	65897.6	68554.2	67736.6	79353.3	56668.3	73126.2	70205.5	67148.6	63086.4	73657.4	68080.2	72210.4
	sp|B1AR13|CISD3_MOUSE	Cisd3	CDGSH iron-sulfur domain-containing protein 3, mitochondrial OS=Mus musculus OX=10090 GN=Cisd3 PE=1 SV=1	45	7	0	45.25	1.67482e+06	1.7296e+06	1.95221e+06	1.65169e+06	1.65134e+06	1.73001e+06	1.66579e+06	1.5667e+06	1.94753e+06	1.74367e+06	1.57032e+06	1.60847e+06	1.63977e+06	1.89901e+06	1.57766e+06	1.71982e+06	1.78427e+06	1.80651e+06	1.80333e+06	1.86771e+06	1.88726e+06	1.66128e+06	1.5417e+06	1.66221e+06	1.73437e+06	1.73343e+06	1.77967e+06	1.76331e+06	1.69495e+06	1.86319e+06	1.69427e+06	1.77079e+06	1.73854e+06	1.72975e+06	1.79362e+06	1.80462e+06	1.79743e+06	1.82378e+06	1.52781e+06	1.74542e+06	1.53062e+06	1.71229e+06
	sp|B1AS29|GRIK3_MOUSE	Grik3	Glutamate receptor ionotropic, kainate 3 OS=Mus musculus OX=10090 GN=Grik3 PE=1 SV=1	101	44	42	40.37	590184	572840	517613	522851	554698	521974	641404	541516	590852	580869	547676	502385	510844	499456	520576	514776	564468	556270	580553	552430	556560	588195	503480	529937	528004	509845	489264	570134	546673	552531	531522	558199	524021	547712	555966	548747	490412	571340	550496	558304	524845	528759
	sp|B1AUE5|PEX10_MOUSE	Pex10	Peroxisome biogenesis factor 10 OS=Mus musculus OX=10090 GN=Pex10 PE=2 SV=1	16	11	7	37.34	154741	148524	146254	143954	145197	152930	157275	149772	157703	149236	146554	146426	139145	143141	168511	151043	156581	151391	155456	151998	160157	151012	136176	139313	169902	148379	159967	141906	143390	143797	152326	144669	141279	150051	152072	134653	158501	146330	151485	142783	142314	150419
	sp|B1AUH1|PTPRU_MOUSE	Ptpru	Receptor-type tyrosine-protein phosphatase U OS=Mus musculus OX=10090 GN=Ptpru PE=1 SV=1	36	24	0	18.05	120650	119925	118403	117451	119497	113199	126218	126806	129650	114408	116728	113571	120171	113303	107681	112431	123678	123957	119049	120565	125731	123536	100138	115980	122000	109437	108901	117087	120257	120976	125179	123010	116584	116409	119259	112193	117002	110096	111433	129457	120468	120454
	sp|B1AVH7|TBD2A_MOUSE	Tbc1d2	TBC1 domain family member 2A OS=Mus musculus OX=10090 GN=Tbc1d2 PE=2 SV=1	11	10	9	9.54	46539.1	54719.2	50951.7	49830.7	52957.3	47624.7	54120.8	59753.3	51009.5	53624.7	52023.6	54879.6	58310.2	48891.5	63748.5	51554.5	52557.7	87063.1	51418.1	63629.2	50504.5	48638.5	68939.7	49214.9	65179	56426.9	45583.7	55658.7	55416.1	51580.2	54882.4	55814.1	62277.6	55785	43472.3	49879	52185.2	52139.1	62253.3	61648.7	53854.5	56486.6
	sp|B1AVY7|KI16B_MOUSE	Kif16b	Kinesin-like protein KIF16B OS=Mus musculus OX=10090 GN=Kif16b PE=1 SV=1	55	39	0	29.34	387135	376059	374337	369428	380380	371300	377960	380142	380613	358571	375682	374940	391029	384729	381812	382389	410011	435584	364388	367612	361733	382066	362467	345495	401664	386307	397993	396272	368575	381844	360118	377942	373381	366131	371704	355174	380087	405856	370349	372930	381956	362913
	sp|B1AVZ0|UPP_MOUSE	Uprt	Uracil phosphoribosyltransferase homolog OS=Mus musculus OX=10090 GN=Uprt PE=1 SV=1	45	20	20	61.93	339177	323980	359882	313233	334872	344009	351140	330411	330776	330625	334082	348567	323517	332190	351799	336274	319377	329685	333081	330362	331147	360419	309351	322867	327301	327950	321080	335633	338261	332184	348303	334407	344014	329986	346476	311602	319641	338929	335158	327757	325805	342162
	sp|B1AWL2|ZN462_MOUSE	Znf462	Zinc finger protein 462 OS=Mus musculus OX=10090 GN=Znf462 PE=1 SV=1	31	25	9	13.27	75139.6	76469.9	68513.1	75939.4	80005.5	80060.6	80314.7	88317.5	69634.7	72180.2	79040.1	80562.7	86253.4	68217.9	76234.4	80503.5	69361.8	87973.1	83700.9	78575.7	69593	75087.7	79418.8	91901	92206.7	75475.1	80810.7	76285.8	82035.4	76436.1	81176.5	83282	74731.5	77362.5	76758.4	72566.7	72672.9	74900.2	78105.5	70336.8	82026.4	80033
	sp|B1AWN6|SCN2A_MOUSE	Scn2a	Sodium channel protein type 2 subunit alpha OS=Mus musculus OX=10090 GN=Scn2a PE=1 SV=1	407	95	56	32.05	5.71429e+06	5.68207e+06	5.93887e+06	5.48504e+06	5.6466e+06	5.58697e+06	5.76288e+06	6.21275e+06	5.89465e+06	5.92646e+06	5.46779e+06	5.13404e+06	5.34986e+06	5.40045e+06	5.15077e+06	5.64118e+06	5.89887e+06	5.72057e+06	6.11603e+06	5.89127e+06	6.0741e+06	5.6107e+06	4.90256e+06	5.10484e+06	5.62588e+06	5.4843e+06	5.20711e+06	5.80464e+06	5.60803e+06	5.70572e+06	5.70043e+06	5.63994e+06	5.67636e+06	5.60682e+06	5.58071e+06	5.57692e+06	5.78686e+06	5.51324e+06	5.28553e+06	5.89299e+06	5.50854e+06	5.48185e+06
	sp|B1AXD8|AKIR2_MOUSE	Akirin2	Akirin-2 OS=Mus musculus OX=10090 GN=Akirin2 PE=1 SV=1	7	5	5	27.86	52408.7	57131.4	53217.8	54562.2	57925	63278.8	62348.9	58961.6	59437.9	62555.8	57698.8	55502.8	54970.3	44327.6	52933.5	56299.3	55566.7	57809.2	54743.6	57189.6	55564.5	52889	57718.1	55554.5	56839.8	54827.5	52174.3	59649	57472	61708.8	52156.4	60000.7	54716.3	69305	67562.8	53897.7	56747.1	59522.7	60319.5	58264.3	55058.6	60044.1
	sp|B1AXH1|NHSL2_MOUSE	Nhsl2	NHS-like protein 2 OS=Mus musculus OX=10090 GN=Nhsl2 PE=1 SV=2	100	46	34	44.05	442374	436430	403548	406885	462154	438531	478370	421595	422506	437863	457870	405580	378747	388752	379896	423640	384862	406394	412733	424930	409630	444082	376824	380452	439254	402643	385451	427140	391245	382281	407750	394328	424976	423885	431118	370738	395082	427083	408359	408876	481723	424445
	sp|B1AXP6|TOM5_MOUSE	Tomm5	Mitochondrial import receptor subunit TOM5 homolog OS=Mus musculus OX=10090 GN=Tomm5 PE=3 SV=1	46	8	1	62.73	2.77526e+06	3.31232e+06	3.00926e+06	3.54251e+06	3.15006e+06	2.94216e+06	3.08353e+06	3.31816e+06	3.03541e+06	3.20758e+06	3.28827e+06	3.00387e+06	2.77219e+06	3.01331e+06	2.85677e+06	3.31515e+06	2.86861e+06	3.3144e+06	2.99845e+06	3.19278e+06	2.99693e+06	2.72373e+06	3.20791e+06	3.0268e+06	2.85621e+06	3.14257e+06	2.75468e+06	3.07302e+06	3.16486e+06	3.16831e+06	2.98344e+06	2.85359e+06	3.40153e+06	2.85278e+06	2.82806e+06	3.16448e+06	3.13425e+06	2.98371e+06	2.96779e+06	2.8438e+06	3.30696e+06	3.29098e+06
	sp|B1AXV0|FRS1L_MOUSE	Frrs1l	DOMON domain-containing protein FRRS1L OS=Mus musculus OX=10090 GN=Frrs1l PE=1 SV=1	74	16	3	46.41	1.05959e+06	1.02786e+06	1.08174e+06	1.06379e+06	1.00298e+06	1.03789e+06	1.02365e+06	990793	1.08156e+06	1.0741e+06	908908	914695	948991	1.02389e+06	937307	1.05543e+06	1.00107e+06	1.02106e+06	1.05544e+06	1.03309e+06	1.05118e+06	1.03671e+06	906024	904735	1.02895e+06	962379	953974	1.07874e+06	1.05398e+06	1.04918e+06	1.09616e+06	1.04465e+06	1.06134e+06	1.04261e+06	1.07984e+06	1.00526e+06	1.01765e+06	1.05313e+06	1.04257e+06	1.03688e+06	1.02253e+06	1.03007e+06
	sp|B1AY10|NFX1_MOUSE	Nfx1	Transcriptional repressor NF-X1 OS=Mus musculus OX=10090 GN=Nfx1 PE=1 SV=1	67	38	14	35.55	199173	191839	203489	191643	193729	198892	196661	173970	203398	194245	187391	186331	202481	198151	192311	197878	218465	201252	206123	197455	201847	196893	188257	189808	202489	193968	193185	208687	204116	192349	192649	199769	196820	206693	199217	187014	202938	210619	203614	199409	198897	201671
	sp|B1AY13|UBP24_MOUSE	Usp24	Ubiquitin carboxyl-terminal hydrolase 24 OS=Mus musculus OX=10090 GN=Usp24 PE=1 SV=1	249	111	0	43.37	703523	710274	712035	693682	706370	710437	732932	686975	725463	697847	708468	704047	714391	712558	677957	720160	711783	713635	729127	715356	710788	725711	693403	674517	707541	706240	722625	731213	699062	698713	709865	707243	695286	699767	713401	702442	701321	713662	715153	717282	711484	707362
	sp|B1AZA5|TM245_MOUSE	Tmem245	Transmembrane protein 245 OS=Mus musculus OX=10090 GN=Tmem245 PE=1 SV=1	54	15	0	15.3	659210	667446	683247	676322	671918	624155	694608	668987	699732	672302	656734	612116	706083	684180	656306	678537	703044	693304	710104	675561	707522	693839	718969	635411	697464	685241	716929	707080	671656	670325	626896	679812	650765	668180	654082	714606	635706	714445	667589	647415	687231	670702
	sp|B1AZI6|THOC2_MOUSE	Thoc2	THO complex subunit 2 OS=Mus musculus OX=10090 GN=Thoc2 PE=1 SV=1	98	57	19	33.37	541219	483321	508457	518771	531030	492274	517632	499003	498493	511690	514191	482067	496558	498986	529123	493365	516450	529367	509093	499307	495775	505301	529207	530235	514652	485874	480530	510768	512123	532253	515647	524619	507550	516516	517595	506609	552053	494048	497673	522885	502343	543487
	sp|B1AZP2|DLGP4_MOUSE	Dlgap4	Disks large-associated protein 4 OS=Mus musculus OX=10090 GN=Dlgap4 PE=1 SV=1	251	58	0	64.52	2.54424e+06	2.85358e+06	2.7575e+06	2.81437e+06	2.67081e+06	2.68025e+06	2.69465e+06	2.67999e+06	2.63651e+06	2.75731e+06	2.696e+06	2.63051e+06	2.55808e+06	2.75954e+06	2.567e+06	2.86463e+06	2.71303e+06	2.65757e+06	2.70818e+06	2.6673e+06	2.71642e+06	2.58117e+06	2.51985e+06	2.50341e+06	2.68802e+06	2.54068e+06	2.38872e+06	3.04075e+06	2.82304e+06	2.75509e+06	2.65092e+06	2.74344e+06	2.71984e+06	2.79534e+06	2.80212e+06	2.70572e+06	2.67849e+06	2.92534e+06	2.67243e+06	2.67216e+06	2.68729e+06	2.73861e+06
	sp|B1B1A0|LMBL4_MOUSE	L3mbtl4	Lethal(3)malignant brain tumor-like protein 4 OS=Mus musculus OX=10090 GN=L3mbtl4 PE=2 SV=2	2	2	1	2.42	90448.4	100511	104232	107287	91360.8	89105.7	105422	164200	81056.2	116171	110780	120669	167177	51068.3	159001	105945	83319.2	103438	93343.6	102680	91698.7	96562.7	101858	115734	97322.8	121283	84872	139794	82697.7	127782	96099.6	92618.3	85445.6	100147	79705.4	97535.6	107470	133311	81206.3	80587.8	110765	88669.7
	sp|B2B9E1|TRIQK_MOUSE	Triqk	Triple QxxK/R motif-containing protein OS=Mus musculus OX=10090 GN=Triqk PE=2 SV=1	3	2	2	15.11	162519	188517	164275	143474	210926	204675	221638	158993	182292	167177	192274	195917	253373	139725	159567	165067	208643	198323	198989	178632	199723	159140	213861	187727	224948	164728	181932	201099	224661	190635	200841	169264	194569	201352	211220	160847	226077	199974	114970	123139	245001	176795
	sp|B2KF05|BRPF3_MOUSE	Brpf3	Bromodomain and PHD finger-containing protein 3 OS=Mus musculus OX=10090 GN=Brpf3 PE=1 SV=1	19	16	0	14.45	63311.4	62924.6	54014.9	62101.2	56547.1	58610.7	56176.2	55023.6	59821.9	57909.1	53573.3	58216.2	55633.9	51395.6	54656.5	62184.5	68000.4	50422.8	60027.5	67487.5	69664	55234.4	51164.7	55805	61723.8	60472.5	51760.7	58560.3	55904.3	58363.4	61830.8	65825.9	50181.7	56296.8	56659.9	56367	58155.7	59882	57634.6	48041.7	51584.3	52124.2
	sp|B2RPU2|PLHD1_MOUSE	Plekhd1	Pleckstrin homology domain-containing family D member 1 OS=Mus musculus OX=10090 GN=Plekhd1 PE=1 SV=1	36	23	21	41.39	128440	121604	148474	137907	134806	139021	120996	146894	143472	141001	147601	159117	160778	167045	174795	139791	144145	147832	149441	142416	146960	184079	189505	164892	151987	153764	164432	157491	146550	139838	153617	145691	141567	150757	147859	134804	144487	162136	163415	156943	132719	134790
	sp|B2RQA1|KCA10_MOUSE	Kcna10	Potassium voltage-gated channel subfamily A member 10 OS=Mus musculus OX=10090 GN=Kcna10 PE=2 SV=1	7	3	1	5.68	1.25283e+06	950367	1.16565e+06	1.38999e+06	1.15567e+06	1.12584e+06	958659	1.4302e+06	1.23854e+06	1.20266e+06	963843	1.06723e+06	1.32559e+06	1.06319e+06	1.25333e+06	1.30685e+06	1.28728e+06	1.35766e+06	1.29219e+06	1.22116e+06	1.19589e+06	1.0787e+06	1.21311e+06	1.27727e+06	1.14971e+06	1.25964e+06	1.05528e+06	1.01599e+06	1.42729e+06	1.14791e+06	1.15502e+06	1.05007e+06	1.11249e+06	1.05716e+06	1.06621e+06	1.17415e+06	1.20385e+06	966858	1.36536e+06	1.24191e+06	1.0368e+06	1.16463e+06
	sp|B2RQC6|PYR1_MOUSE	Cad	CAD protein OS=Mus musculus OX=10090 GN=Cad PE=1 SV=1	179	90	0	41.62	891490	951411	925926	878124	928992	968343	949433	917008	879949	909317	958268	974018	858685	845451	911247	934317	865548	838498	860693	887111	890322	991926	888309	899394	899152	908516	917835	889139	880606	903417	927853	894479	913800	927327	907461	924283	870463	949175	934308	941494	917459	864063
	sp|B2RQE8|RHG42_MOUSE	Arhgap42	Rho GTPase-activating protein 42 OS=Mus musculus OX=10090 GN=Arhgap42 PE=1 SV=1	25	20	13	24.85	140440	138032	148315	137202	143199	134777	132750	144844	134784	140802	136308	126493	139646	147537	126577	147389	139322	143727	137598	143171	146622	138854	131881	136738	137518	131947	129007	142799	146431	143708	134105	147644	139633	139170	144405	125566	126964	139625	151111	133460	142781	139375
	sp|B2RQR8|ECE2_MOUSE	Ece2	Endothelin-converting enzyme 2 OS=Mus musculus OX=10090 GN=Ece2 PE=1 SV=1	18	12	0	17.82	75730.4	78029.3	79907	71380.7	84379.6	79325.3	76276	86266	67870.9	80249.8	88415.6	90302.4	76626.4	67667.5	79238.7	73430.5	87065.5	80193.7	84358	81679.6	79593	91158.3	95721.8	79968.7	82325.7	81861.7	62130.6	77997.2	74117.8	78247.2	63433.7	84370.3	73541.2	84220.8	69410.1	80934.3	75542.5	74829.3	77195.8	83233.7	73920.1	77146.2
	sp|B2RR83|YTDC2_MOUSE	Ythdc2	3'-5' RNA helicase YTHDC2 OS=Mus musculus OX=10090 GN=Ythdc2 PE=1 SV=1	135	74	74	47.4	491934	472582	479018	485747	495520	484264	494933	472780	480100	489994	483356	464554	475595	479967	460460	490646	503738	492068	488205	493726	483885	491639	449405	465442	472752	468844	433377	499868	494614	497600	493124	494288	477154	468355	477280	475413	483912	470642	466180	487193	462199	489076
	sp|B2RRD7|BRPF1_MOUSE	Brpf1	Peregrin OS=Mus musculus OX=10090 GN=Brpf1 PE=1 SV=1	23	16	0	12.87	158351	177705	164206	180007	176986	148931	161426	152805	181462	164551	165716	148186	152758	165140	174662	180447	180985	163638	173953	162889	180778	147364	183509	162287	191087	150235	173054	165233	189288	182217	169534	158932	168009	157530	170999	163175	188030	159351	185709	168277	169763	154278
	sp|B2RRE7|OTUD4_MOUSE	Otud4	OTU domain-containing protein 4 OS=Mus musculus OX=10090 GN=Otud4 PE=1 SV=1	79	37	29	37.76	236075	235369	233526	222274	236712	239150	235806	249255	228164	237772	223500	226724	205165	207359	213172	238252	223243	219225	236788	228859	228446	233744	217836	212542	226965	222580	221267	232583	236862	232190	225610	233790	225433	226086	233539	220445	222732	234267	228361	239830	236848	222833
	sp|B2RS91|RRN3_MOUSE	Rrn3	RNA polymerase I-specific transcription initiation factor RRN3 OS=Mus musculus OX=10090 GN=Rrn3 PE=1 SV=1	10	10	10	14.18	85492	82182.1	80172.9	82039.7	80116.6	82511.6	87289.1	84282.6	80155	83734.1	80516.2	84314.8	95520.8	79718.1	79352.7	86204.1	76853.2	91943.6	71696.7	90065.8	78352.4	85470.8	74539.1	74987.2	78314.6	93510.4	71838.4	82580.1	89723.8	84415.8	84438.2	86273.4	80399.3	81679.6	81842.4	90100.6	77182.2	78989.9	76041.8	82183.1	71456.6	75309.3
	sp|B2RSH2|GNAI1_MOUSE	Gnai1	Guanine nucleotide-binding protein G(i) subunit alpha-1 OS=Mus musculus OX=10090 GN=Gnai1 PE=1 SV=1	256	23	10	61.86	1.41892e+07	1.44747e+07	1.41448e+07	1.36637e+07	1.44931e+07	1.32679e+07	1.47549e+07	1.34035e+07	1.55082e+07	1.45304e+07	1.39052e+07	1.17098e+07	1.37523e+07	1.38523e+07	1.25263e+07	1.5058e+07	1.44558e+07	1.50505e+07	1.4693e+07	1.51313e+07	1.48937e+07	1.41915e+07	1.23089e+07	1.27416e+07	1.35118e+07	1.35458e+07	1.24774e+07	1.52661e+07	1.38057e+07	1.4615e+07	1.40291e+07	1.39962e+07	1.41806e+07	1.44791e+07	1.46943e+07	1.52093e+07	1.35367e+07	1.48593e+07	1.32392e+07	1.46797e+07	1.37833e+07	1.41769e+07
	sp|B2RU80|PTPRB_MOUSE	Ptprb	Receptor-type tyrosine-protein phosphatase beta OS=Mus musculus OX=10090 GN=Ptprb PE=1 SV=1	17	12	0	6.61	540575	439131	491209	492019	475329	460783	499760	538375	472540	453020	492225	467068	498335	420101	524360	459443	430537	558366	493194	535741	479548	528397	458834	483171	434069	510607	372315	470434	454073	480082	497541	481981	452909	518042	464313	519450	485859	431043	471735	467843	548840	437499
	sp|B2RUJ5|APBA1_MOUSE	Apba1	Amyloid-beta A4 precursor protein-binding family A member 1 OS=Mus musculus OX=10090 GN=Apba1 PE=1 SV=2	138	47	0	45.96	1.45713e+06	1.51328e+06	1.55361e+06	1.63701e+06	1.4716e+06	1.54244e+06	1.54811e+06	1.5877e+06	1.54558e+06	1.60481e+06	1.53292e+06	1.55856e+06	1.60986e+06	1.56102e+06	1.45624e+06	1.6294e+06	1.5988e+06	1.53694e+06	1.51333e+06	1.56572e+06	1.55149e+06	1.53253e+06	1.52342e+06	1.51418e+06	1.55105e+06	1.58431e+06	1.54177e+06	1.49496e+06	1.58971e+06	1.57739e+06	1.52977e+06	1.50581e+06	1.55108e+06	1.61794e+06	1.5931e+06	1.53256e+06	1.54345e+06	1.58372e+06	1.59962e+06	1.4147e+06	1.52912e+06	1.62973e+06
	sp|B2RUR8|OTU7B_MOUSE	Otud7b	OTU domain-containing protein 7B OS=Mus musculus OX=10090 GN=Otud7b PE=1 SV=1	110	51	43	65.95	488023	447729	438281	447707	450712	455180	448873	481878	470512	444120	438140	427923	465311	455328	467954	455510	510926	452143	467743	457324	490347	433865	465305	443178	477765	454945	482799	421166	441763	445596	424281	449257	444209	451286	433816	512706	489022	410022	434798	452327	410622	460423
	sp|B2RVL6|ZCH24_MOUSE	Zcchc24	Zinc finger CCHC domain-containing protein 24 OS=Mus musculus OX=10090 GN=Zcchc24 PE=1 SV=1	9	6	4	28.63	115955	123669	115710	117342	97230.1	89255.6	111787	93963.8	94773.6	86561.5	91536.8	96597	98253.1	90326.9	108437	122606	96569.6	92919.3	83890.4	92098.7	88492.2	114519	98732.8	92455.6	94069.3	92572.8	99774.6	91308.6	81725.8	98233.4	88051.8	98339.9	92229.1	94772.3	86627.2	108776	96356.4	88966.7	86687.8	96060.7	84756.6	94180
	sp|B2RWJ3|TM240_MOUSE	Tmem240	Transmembrane protein 240 OS=Mus musculus OX=10090 GN=Tmem240 PE=1 SV=1	8	4	4	21.96	122000	118654	128726	113844	106727	112367	116196	98412.4	116968	129738	114964	104848	110807	130356	107844	115545	110834	106612	109617	119120	112190	112294	99278.9	89859.2	101298	109915	94600.6	111710	115087	114951	122981	113024	99199.1	115043	115532	111294	114654	110213	130698	121394	104810	110685
	sp|B2RWS6|EP300_MOUSE	Ep300	Histone acetyltransferase p300 OS=Mus musculus OX=10090 GN=Ep300 PE=1 SV=2	55	40	20	15.92	221870	223433	225725	215139	229775	209982	211505	215961	214643	217585	228450	204722	224200	218607	231728	216835	221404	219554	219793	215826	218795	193372	223731	219324	221564	211502	214179	219595	236378	236591	207475	225135	215667	222475	229922	211385	238716	209773	217680	217985	217836	212156
	sp|B2RX12|MRP3_MOUSE	Abcc3	Canalicular multispecific organic anion transporter 2 OS=Mus musculus OX=10090 GN=Abcc3 PE=1 SV=1	23	16	0	10.97	171509	178804	206694	156286	154612	161074	159036	158554	181055	168801	170774	200457	195493	196405	181144	183882	208683	153201	189599	154481	210440	153257	169776	159789	205112	159077	210724	174777	188594	166196	170878	172462	183812	174670	187623	185944	199844	175006	189015	190857	175478	166110
	sp|B2RX14|TUT4_MOUSE	Tut4	Terminal uridylyltransferase 4 OS=Mus musculus OX=10090 GN=Tut4 PE=1 SV=2	58	41	0	24.82	175943	164599	161534	180245	178881	177899	175427	165312	172740	170995	167761	170631	158751	166983	171393	165619	167851	170418	172492	170746	166839	174594	173571	167610	173475	165735	167672	179538	175298	172086	174011	173263	169838	167060	162494	168214	163612	170665	175716	168461	175748	176161
	sp|B2RX88|CSPP1_MOUSE	Cspp1	Centrosome and spindle pole associated protein 1 OS=Mus musculus OX=10090 GN=Cspp1 PE=1 SV=2	27	23	0	20.5	99894.8	90927	96364.7	92244.5	93325.4	97066.5	98159.7	84167.5	91968.5	95924.4	91573.6	88688.8	88699.8	78159.1	86555.2	105446	93244.8	92381.3	92752.4	92776.8	95070.1	101948	82391.4	90640	88493.9	85629.4	81129.7	102520	89966.1	93250.8	96134.9	95933.6	96538.4	95033.9	95379	84582.4	92424.3	99909.1	95515.8	87071.6	98568.5	94407
	sp|B2RXA1|PLCX2_MOUSE	Plcxd2	PI-PLC X domain-containing protein 2 OS=Mus musculus OX=10090 GN=Plcxd2 PE=2 SV=1	18	10	10	27.06	159765	137213	189665	159234	153851	149244	143421	152717	147470	153874	151233	135958	138546	150489	173901	144009	163731	161422	163033	145768	154254	142179	144647	164517	151291	150388	135553	162156	154447	161751	159843	167106	145290	174480	172155	156369	168774	175636	162426	157074	148809	151047
	sp|B2RXC1|TPC11_MOUSE	Trappc11	Trafficking protein particle complex subunit 11 OS=Mus musculus OX=10090 GN=Trappc11 PE=1 SV=1	99	42	40	43.07	644794	695852	679742	664864	667188	658239	669037	665297	751190	682678	681382	649995	711243	726562	680484	685991	706114	705838	694176	720552	712756	655582	680194	711287	688063	719869	696712	696249	681863	688961	677917	692243	692055	689216	695691	695178	694627	704350	675133	671678	667622	670845
	sp|B2RXR6|ANR44_MOUSE	Ankrd44	Serine/threonine-protein phosphatase 6 regulatory ankyrin repeat subunit B OS=Mus musculus OX=10090 GN=Ankrd44 PE=1 SV=1	68	33	1	41.49	312819	332843	303025	312572	311708	321863	304814	331522	304577	315995	306406	338108	355862	338247	346881	322293	321428	331787	321757	315676	322178	326280	343584	328814	331667	336532	326704	328214	322163	322822	345751	335809	328135	321761	319020	356160	350431	318935	314131	318047	310020	333493
	sp|B2RXS4|PLXB2_MOUSE	Plxnb2	Plexin-B2 OS=Mus musculus OX=10090 GN=Plxnb2 PE=1 SV=1	197	75	20	40.01	1.28252e+06	1.22371e+06	1.24059e+06	1.29481e+06	1.31792e+06	1.28945e+06	1.33786e+06	1.20473e+06	1.1836e+06	1.28372e+06	1.32686e+06	1.41905e+06	1.39495e+06	1.2854e+06	1.34927e+06	1.2129e+06	1.27371e+06	1.24862e+06	1.24218e+06	1.22461e+06	1.21144e+06	1.41624e+06	1.43656e+06	1.36352e+06	1.34266e+06	1.32797e+06	1.43689e+06	1.31281e+06	1.28161e+06	1.29061e+06	1.28782e+06	1.31209e+06	1.32006e+06	1.29345e+06	1.32392e+06	1.29475e+06	1.36275e+06	1.28969e+06	1.269e+06	1.2486e+06	1.345e+06	1.35437e+06
	sp|B2RY04|DOCK5_MOUSE	Dock5	Dedicator of cytokinesis protein 5 OS=Mus musculus OX=10090 GN=Dock5 PE=1 SV=2	88	69	59	36.08	222289	179089	174694	176463	195901	187814	181161	192075	229246	178580	196380	189525	216600	199046	223644	195117	219460	206016	199646	214286	212534	198840	226313	192891	203361	215008	224675	160763	182351	185382	174759	187742	186139	192718	172262	243575	205875	161967	185890	185701	168262	194425
	sp|B2RY50|ARMC4_MOUSE	Armc4	Armadillo repeat-containing protein 4 OS=Mus musculus OX=10090 GN=Armc4 PE=1 SV=1	5	5	4	5.5	87295.7	81688.9	86303.8	78291.3	72167.7	89535.6	80623.5	96149.1	77104.9	80028	71072.9	76518.8	84904.6	62045.2	81424.2	74647.5	75095.6	67304	74818.8	74422.4	76542.6	70669.3	71445.4	69658.7	111914	105988	101727	87401.4	64026.1	73028.6	80024.9	76436.3	80667.2	78556.6	90684.3	73808.2	83078.3	91285.5	77222.5	86703.6	71165.9	77081.8
	sp|B2RY56|RBM25_MOUSE	Rbm25	RNA-binding protein 25 OS=Mus musculus OX=10090 GN=Rbm25 PE=1 SV=2	122	44	37	37.23	837544	834204	850728	886261	851815	852053	826525	783616	776313	844459	833559	824298	806946	790618	856130	839998	823963	781649	799509	770063	812639	805179	886225	818997	838796	768319	783848	854845	865317	861605	826414	860071	819809	844742	905388	848768	908898	826601	828042	850897	832871	864068
	sp|B5TVM2|ILDR2_MOUSE	Ildr2	Immunoglobulin-like domain-containing receptor 2 OS=Mus musculus OX=10090 GN=Ildr2 PE=1 SV=2	96	34	0	42.21	893530	1.15218e+06	1.07644e+06	1.03681e+06	1.09753e+06	1.16279e+06	1.18656e+06	1.07688e+06	964629	1.09358e+06	1.09373e+06	1.09827e+06	930305	959621	902166	1.01603e+06	926955	980690	992947	1.02377e+06	1.006e+06	1.08793e+06	990784	945217	971613	1.00898e+06	948950	1.15687e+06	1.07448e+06	1.0778e+06	1.13809e+06	1.05946e+06	1.04672e+06	1.01825e+06	1.03521e+06	964943	976493	1.12355e+06	1.04431e+06	1.10614e+06	1.08644e+06	1.02884e+06
	sp|B7ZMP1|XPP3_MOUSE	Xpnpep3	Xaa-Pro aminopeptidase 3 OS=Mus musculus OX=10090 GN=Xpnpep3 PE=1 SV=1	44	20	6	44.47	266024	279111	271046	290219	290217	305625	289937	259790	239038	290971	288686	278083	225139	241031	255573	288793	265243	266269	249649	248539	242736	288292	275344	244999	249792	237848	238254	283997	285575	285399	294243	279440	284400	261762	278554	274641	250923	274249	266260	258212	278701	284436
	sp|B7ZNG0|KIF7_MOUSE	Kif7	Kinesin-like protein KIF7 OS=Mus musculus OX=10090 GN=Kif7 PE=1 SV=1	25	15	0	10.76	191959	162869	186786	135502	171739	167085	185813	211744	135136	164699	159487	167384	206352	154248	154189	158157	158885	175295	173703	159953	178178	204433	137989	167212	149846	167297	168878	161114	182957	177104	176368	176093	180284	157454	164555	152451	172400	166639	182940	185579	158587	179314
	sp|B8JK39|ITA9_MOUSE	Itga9	Integrin alpha-9 OS=Mus musculus OX=10090 GN=Itga9 PE=1 SV=1	9	9	9	8.49	75621.4	65596.4	71251.6	71698	69217.1	62441.5	69361	85683	68427.8	84952.6	69421.1	66911	73710.6	57429.1	54768.8	68597.2	82963.7	70203.1	74606.8	74981.3	79475.6	65171.1	65811.4	60402.4	71930.9	75840.1	73330.9	72451.7	70047	77416	63436.1	66089.9	66941.6	68019.6	74139.3	72931.5	78037.6	68250.5	64459.9	63792.7	75810.2	70696.5
	sp|B8JKV0|AMN1_MOUSE	Amn1	Protein AMN1 homolog OS=Mus musculus OX=10090 GN=Amn1 PE=1 SV=1	16	8	6	36.05	103046	65974.3	107900	62211.3	73612.6	76124.6	92610.2	70282.1	84451.3	79474.5	72428.8	75623.3	75087.3	74848.6	76405	69153.6	77952	72423.4	75186.3	79125.6	75682.1	98055.5	56277.6	72132.8	74566.6	72626.9	76724.7	71353	74722.1	74546.1	81940.9	76261.4	82582.1	77049	71558.4	71698.7	70187.7	74733.4	73851.2	66791.2	92880.3	57986.4
	sp|B8ZXI1|QTRT2_MOUSE	Qtrt2	Queuine tRNA-ribosyltransferase accessory subunit 2 OS=Mus musculus OX=10090 GN=Qtrt2 PE=1 SV=2	20	11	0	33.49	113889	103727	108201	108356	106032	108108	105809	102207	105431	104977	99292.9	103742	109812	96378	96111.9	110264	105383	111369	102727	106665	98403	109986	100721	103259	106016	112671	106553	105554	96105.7	106330	102834	101531	108530	102185	105316	102983	108184	107415	106492	106485	102344	101875
	sp|B9EHT4|CLIP3_MOUSE	Clip3	CAP-Gly domain-containing linker protein 3 OS=Mus musculus OX=10090 GN=Clip3 PE=1 SV=1	83	36	36	67.82	411207	430968	419114	442745	411456	424049	409557	420975	427881	420580	449149	489571	514045	470036	522500	419058	417274	442717	435167	424785	421489	445653	542921	453872	433304	490905	519090	431426	439005	421379	414293	445104	427319	460409	457000	462613	445298	447361	452092	431515	429904	428284
	sp|B9EJ80|PDZD8_MOUSE	Pdzd8	PDZ domain-containing protein 8 OS=Mus musculus OX=10090 GN=Pdzd8 PE=1 SV=1	110	50	47	44.81	788817	806639	794064	783125	788004	790150	801812	821424	775581	786721	779234	741742	777914	779258	771083	781727	769182	778841	790181	787918	789131	743624	753272	748851	766608	770601	747861	803031	772813	818753	794649	797558	773910	783322	797453	761262	794435	789224	764750	815665	802777	750216
	sp|B9EJ86|OSBL8_MOUSE	Osbpl8	Oxysterol-binding protein-related protein 8 OS=Mus musculus OX=10090 GN=Osbpl8 PE=1 SV=1	167	50	47	59.95	1.92011e+06	1.92367e+06	1.9032e+06	1.73893e+06	1.79307e+06	1.86654e+06	1.76269e+06	1.70072e+06	1.92627e+06	1.75909e+06	1.71837e+06	1.71759e+06	1.64057e+06	1.82653e+06	1.7348e+06	1.81606e+06	1.72706e+06	1.83756e+06	1.82286e+06	1.81409e+06	1.81287e+06	1.59596e+06	1.65559e+06	1.75574e+06	1.69322e+06	1.74088e+06	1.56333e+06	1.84854e+06	1.77851e+06	1.82471e+06	1.82185e+06	1.7611e+06	1.78219e+06	1.82088e+06	1.83104e+06	1.72071e+06	1.77901e+06	1.82296e+06	1.74961e+06	1.79434e+06	1.81683e+06	1.80629e+06
	sp|B9EJA2|CTTB2_MOUSE	Cttnbp2	Cortactin-binding protein 2 OS=Mus musculus OX=10090 GN=Cttnbp2 PE=1 SV=2	261	82	0	46.54	2.00038e+06	2.17167e+06	2.00393e+06	2.06308e+06	2.01685e+06	2.01299e+06	2.13126e+06	2.18619e+06	2.15684e+06	2.01063e+06	1.92956e+06	1.82301e+06	1.78311e+06	1.92196e+06	1.85037e+06	2.05142e+06	1.97431e+06	2.07247e+06	2.03865e+06	2.1361e+06	2.04346e+06	1.83953e+06	1.71376e+06	1.88587e+06	2.00622e+06	1.86236e+06	1.74368e+06	2.08551e+06	1.96266e+06	2.06326e+06	2.02612e+06	2.00838e+06	2.01651e+06	2.01984e+06	2.04527e+06	1.86122e+06	2.03549e+06	2.04594e+06	1.93312e+06	2.00705e+06	2.08354e+06	2.07163e+06
	sp|B9EJI9|T229A_MOUSE	Tmem229a	Transmembrane protein 229A OS=Mus musculus OX=10090 GN=Tmem229a PE=2 SV=1	13	7	6	18.06	99941.2	91651.7	96734	92777.4	99256.3	94047.3	91432.2	104373	106811	95921.1	95164.2	96243.6	97015	95703.6	102890	86510.8	101839	97402.5	89977.1	98055.7	100211	88557.4	99508.5	93014.3	96043	97402.3	100513	89360	100709	93083.8	99659.7	90830.5	94335.8	97959.3	97374.4	100610	97432.8	94352.1	98466.3	98659.6	87691.6	98671.1
	sp|B9EJR8|DAAF5_MOUSE	Dnaaf5	Dynein assembly factor 5, axonemal OS=Mus musculus OX=10090 GN=Dnaaf5 PE=1 SV=1	27	21	20	23.45	112654	100400	104698	103113	102260	97361.5	98045	96346	95210.6	109857	102977	108076	113281	100476	86073.6	102404	102705	107804	104116	104077	105347	101957	100825	98959.4	107650	105529	100467	106639	91848.5	104570	105105	108605	97028.6	104128	98470.5	106167	97236.9	101345	100134	99423.9	97149	100954
	sp|B9EKI3|TMF1_MOUSE	Tmf1	TATA element modulatory factor OS=Mus musculus OX=10090 GN=Tmf1 PE=1 SV=2	85	56	52	48.95	339045	351683	361645	344545	355608	351481	337684	358373	357798	351095	354798	356374	363384	364119	375361	341681	350995	342994	358927	342003	354566	345892	369583	347375	348260	357805	345933	350381	353693	363713	351819	346602	354819	356845	342730	352125	369546	362854	354230	358651	353149	361537
	sp|B9EKR1|PTPRZ_MOUSE	Ptprz1	Receptor-type tyrosine-protein phosphatase zeta OS=Mus musculus OX=10090 GN=Ptprz1 PE=1 SV=1	461	68	9	29.63	1.55851e+07	1.74793e+07	1.57414e+07	1.70958e+07	1.6745e+07	1.69948e+07	1.70512e+07	1.72693e+07	1.69394e+07	1.63884e+07	1.64029e+07	1.64602e+07	1.59923e+07	1.57086e+07	1.63047e+07	1.67878e+07	1.68746e+07	1.71796e+07	1.70439e+07	1.71803e+07	1.71788e+07	1.55901e+07	1.63251e+07	1.48829e+07	1.55236e+07	1.60229e+07	1.60586e+07	1.7178e+07	1.6911e+07	1.6811e+07	1.65478e+07	1.63854e+07	1.73088e+07	1.63608e+07	1.64126e+07	1.67835e+07	1.7129e+07	1.68555e+07	1.65962e+07	1.66525e+07	1.74173e+07	1.70728e+07
	sp|C0HK79|ARXS1_MOUSE	Arxes1	Adipocyte-related X-chromosome expressed sequence 1 OS=Mus musculus OX=10090 GN=Arxes1 PE=1 SV=1	16	7	0	33.89	260205	326942	288983	314200	304288	315288	297502	310959	252191	294717	298408	321664	303157	266204	273759	315489	295823	284107	290566	302240	293842	281053	312058	303956	316669	281706	303113	266572	296517	296495	306712	287797	307557	298087	323057	304980	293367	283331	300812	290359	320821	303303
	sp|C0HKD8|MFA1A_MOUSE	Mfap1a	Microfibrillar-associated protein 1A OS=Mus musculus OX=10090 GN=Mfap1a PE=1 SV=1	46	20	0	38.27	472711	452307	457097	482107	460846	453626	455957	474730	424289	468432	460596	444852	459101	423330	449140	475060	462891	456166	457626	454468	462379	421455	443675	469946	453483	425483	414230	444133	476696	464813	450723	458543	494923	480877	480976	457440	505989	450234	484007	438118	500458	453702
	sp|C0HKE5|H2A1G_MOUSE	H2ac11	Histone H2A type 1-G OS=Mus musculus OX=10090 GN=H2ac11 PE=1 SV=1	208	9	0	46.15	5.13016e+07	4.27733e+07	4.35824e+07	4.56305e+07	4.10047e+07	4.22602e+07	4.0049e+07	3.77293e+07	4.0355e+07	4.0566e+07	4.0001e+07	4.19662e+07	3.7454e+07	5.08422e+07	4.59697e+07	4.17198e+07	3.77172e+07	3.80978e+07	3.54807e+07	4.08619e+07	3.27307e+07	3.59765e+07	4.62781e+07	5.07243e+07	3.78167e+07	5.28917e+07	3.35383e+07	2.39444e+07	4.42835e+07	4.14627e+07	3.79183e+07	3.86125e+07	3.96923e+07	2.95547e+07	3.33803e+07	4.16546e+07	4.52342e+07	2.80628e+07	3.60919e+07	3.28347e+07	3.41783e+07	4.48471e+07
	sp|C0HKG5|RNT2A_MOUSE	Rnaset2a	Ribonuclease T2-A OS=Mus musculus OX=10090 GN=Rnaset2a PE=1 SV=1	12	5	0	24.32	107455	102852	114383	104296	114946	130131	122075	131331	102597	117645	144464	167785	140734	132620	128539	109121	126614	109121	109335	106589	117358	162477	158151	129728	128747	125232	161447	123045	137974	105841	128968	108888	121062	113182	113730	134360	113240	115992	127217	133696	125537	112285
	sp|D0QMC3|MNDAL_MOUSE	Mndal	Myeloid cell nuclear differentiation antigen-like protein OS=Mus musculus OX=10090 GN=Mndal PE=1 SV=1	12	11	0	23.23	170666	219914	204724	246102	190734	223772	190106	162572	204267	214329	223450	274500	297828	253199	248417	253149	198243	199177	223178	234906	232158	179709	271556	250870	189367	208004	237247	261541	183384	303734	145906	144416	165185	256869	157385	236309	205329	251604	198037	247672	174525	268612
	sp|D3YU81|RFX8_MOUSE	Rfx8	DNA-binding protein RFX8 OS=Mus musculus OX=10090 GN=Rfx8 PE=3 SV=1	3	3	1	5.03	229197	326099	260094	308458	267504	284708	283534	303716	288543	264481	262150	263301	215034	271643	225784	293882	263480	269489	252118	274511	258185	263746	307047	268554	245681	257103	274056	394105	258076	267670	326485	301069	262753	281690	291078	272791	281368	331411	244298	314907	307422	287622
	sp|D3YVE8|S35G2_MOUSE	Slc35g2	Solute carrier family 35 member G2 OS=Mus musculus OX=10090 GN=Slc35g2 PE=1 SV=1	19	12	12	24.27	140882	163703	163108	145133	163261	166618	169050	181942	157358	166906	148896	172527	167021	147589	130746	156276	153179	157215	157589	154747	161931	174146	152690	155692	159000	156609	164241	157118	150602	160512	153491	150799	161563	166352	159459	151303	144215	164135	163492	154847	175514	155452
	sp|D3YVF0|AKAP5_MOUSE	Akap5	A-kinase anchor protein 5 OS=Mus musculus OX=10090 GN=Akap5 PE=1 SV=2	390	47	0	71.14	4.70216e+06	4.06825e+06	4.26301e+06	4.16776e+06	4.3262e+06	4.19302e+06	4.36712e+06	4.40135e+06	4.48293e+06	4.11593e+06	4.0552e+06	3.64564e+06	3.7992e+06	4.06194e+06	3.9441e+06	4.02338e+06	3.8263e+06	4.02445e+06	4.28985e+06	4.24616e+06	4.31177e+06	3.99846e+06	3.60571e+06	3.61591e+06	3.78415e+06	4.07746e+06	3.65726e+06	4.41385e+06	3.98821e+06	3.91767e+06	3.97196e+06	3.9588e+06	3.87788e+06	3.9007e+06	4.04914e+06	3.41374e+06	4.01783e+06	4.28794e+06	4.12374e+06	4.06237e+06	4.20208e+06	3.95723e+06
	sp|D3YXG0|HMCN1_MOUSE	Hmcn1	Hemicentin-1 OS=Mus musculus OX=10090 GN=Hmcn1 PE=1 SV=1	32	31	0	6.92	101065	101524	109150	102933	102067	95726	106198	105351	102281	98957.8	102102	94453.5	91802.7	98079.1	101300	106387	92654.2	116826	96876.3	108784	93557.2	97967.9	94648.9	101802	104038	107306	97504.2	99351.7	106838	122447	93904.4	113457	101600	104623	100916	96351	97962.8	95151.9	104547	102202	111876	92081
	sp|D3YXJ0|DGKH_MOUSE	Dgkh	Diacylglycerol kinase eta OS=Mus musculus OX=10090 GN=Dgkh PE=1 SV=2	177	62	4	55.24	1.07445e+06	1.19618e+06	1.13007e+06	1.14139e+06	1.11356e+06	1.09045e+06	1.12371e+06	1.10556e+06	1.18686e+06	1.11656e+06	1.05534e+06	1.00724e+06	1.07441e+06	1.0809e+06	1.04712e+06	1.15029e+06	1.08183e+06	1.10577e+06	1.15585e+06	1.15781e+06	1.12411e+06	1.05443e+06	1.05824e+06	1.00886e+06	1.1092e+06	1.07727e+06	1.02601e+06	1.21325e+06	1.084e+06	1.10221e+06	1.16718e+06	1.11895e+06	1.11822e+06	1.08161e+06	1.14337e+06	1.02107e+06	1.10096e+06	1.17346e+06	1.09836e+06	1.14766e+06	1.07773e+06	1.15449e+06
	sp|D3YXK1|SAMD1_MOUSE	Samd1	Atherin OS=Mus musculus OX=10090 GN=Samd1 PE=1 SV=1	14	10	10	24.47	59791.4	59995.8	55647.4	62458.7	58884.7	60491.1	51844.4	70245.2	62489.5	58006	57384.9	55695.9	55972.5	50199	61066.2	56362.7	71028.8	50899.6	60496.4	54737.1	64957	52805.3	62456.4	56521.2	62532.2	59825.2	72327	57380	63980.1	58354.5	61961.8	58345.6	62657.7	55083.3	59167.5	62282.7	57052.1	61509.1	65127	61370.4	65229.3	57899.3
	sp|D3YXK2|SAFB1_MOUSE	Safb	Scaffold attachment factor B1 OS=Mus musculus OX=10090 GN=Safb PE=1 SV=2	201	62	0	45.04	2.21227e+06	1.97039e+06	2.1175e+06	2.08412e+06	2.06881e+06	1.99213e+06	2.08652e+06	2.16243e+06	2.21372e+06	2.08424e+06	1.99593e+06	1.89069e+06	2.20361e+06	2.14419e+06	2.03893e+06	2.00448e+06	2.21318e+06	2.14861e+06	2.21296e+06	2.11389e+06	2.18716e+06	2.01394e+06	1.8996e+06	2.20051e+06	2.18668e+06	2.00174e+06	2.01865e+06	2.11538e+06	1.994e+06	2.10673e+06	1.98189e+06	2.11563e+06	2.06032e+06	2.11267e+06	2.16136e+06	2.15882e+06	2.14991e+06	2.13378e+06	2.00005e+06	2.0188e+06	2.05686e+06	2.08896e+06
	sp|D3YYU8|OBSL1_MOUSE	Obsl1	Obscurin-like protein 1 OS=Mus musculus OX=10090 GN=Obsl1 PE=1 SV=1	15	13	6	8.37	51962.3	53433.5	44461.6	52347	53605.7	53360.2	52981.7	52294.7	46213	47881.6	52396.8	53032.3	55432.5	46659.4	56459.5	53587.4	43466.8	51492	53365.5	54075	50137.8	50582.5	51580	47177.1	53955.5	46951.9	55429.5	51352.9	52292.8	55729	45137.1	47937.4	49865.4	58419.2	39792.2	53292.7	54712.2	50804.1	54620.8	49441.4	56481.8	51126.7
	sp|D3YZG8|MTD2L_MOUSE	Mthfd2l	Probable bifunctional methylenetetrahydrofolate dehydrogenase/cyclohydrolase 2 OS=Mus musculus OX=10090 GN=Mthfd2l PE=3 SV=1	16	12	11	40.24	79269.7	72309	73325.6	71475.3	77961.1	74921.2	70439.3	72393.5	71369	68125.1	73084.6	76063.9	73021.8	63624.7	74409.4	74103.5	66029.1	61167.8	66262.1	75324.2	70942	73639.8	69102.8	74742.1	69194.3	71162.3	64491.5	68432.9	74178.7	78418.1	81840.1	78528.6	73599.2	77880.4	65487.5	68890.2	83756.7	66558.3	73657.4	69847.3	76057.4	75608.8
	sp|D3YZI9|PGBD5_MOUSE	Pgbd5	PiggyBac transposable element-derived protein 5 OS=Mus musculus OX=10090 GN=Pgbd5 PE=1 SV=1	84	29	5	37.86	581354	599303	569529	593979	569524	605930	598775	606322	586008	575680	532515	541643	542685	533380	535350	590331	569143	583167	605333	602345	589722	572370	550705	522056	576867	566777	592362	596767	563881	566212	582942	571697	572411	567482	574334	537558	547918	599507	587927	592516	589467	564843
	sp|D3YZP9|CCDC6_MOUSE	Ccdc6	Coiled-coil domain-containing protein 6 OS=Mus musculus OX=10090 GN=Ccdc6 PE=1 SV=1	120	37	29	57.57	1.39656e+06	1.49158e+06	1.38188e+06	1.4092e+06	1.50328e+06	1.39716e+06	1.50317e+06	1.45568e+06	1.44584e+06	1.43727e+06	1.49627e+06	1.39933e+06	1.41827e+06	1.47955e+06	1.34283e+06	1.46852e+06	1.40632e+06	1.44199e+06	1.43486e+06	1.46552e+06	1.45114e+06	1.48653e+06	1.45496e+06	1.37007e+06	1.41742e+06	1.43115e+06	1.44736e+06	1.38865e+06	1.42086e+06	1.42985e+06	1.36311e+06	1.43875e+06	1.36588e+06	1.46586e+06	1.44692e+06	1.36784e+06	1.37543e+06	1.41592e+06	1.40395e+06	1.40571e+06	1.55357e+06	1.44412e+06
	sp|D3YZU1|SHAN1_MOUSE	Shank1	SH3 and multiple ankyrin repeat domains protein 1 OS=Mus musculus OX=10090 GN=Shank1 PE=1 SV=1	511	98	75	49.56	3.17765e+06	3.6099e+06	3.61118e+06	3.67822e+06	3.47914e+06	3.52569e+06	3.49141e+06	3.65234e+06	3.29406e+06	3.58981e+06	3.33003e+06	3.1563e+06	3.03361e+06	3.27969e+06	2.8995e+06	3.47579e+06	3.28714e+06	3.52443e+06	3.5014e+06	3.46356e+06	3.40034e+06	3.22684e+06	2.8457e+06	3.08056e+06	3.28585e+06	3.20195e+06	2.95119e+06	3.97918e+06	3.62357e+06	3.47865e+06	3.63979e+06	3.5742e+06	3.37825e+06	3.35693e+06	3.50858e+06	3.18066e+06	3.3906e+06	3.71473e+06	3.36082e+06	3.51449e+06	3.36314e+06	3.43017e+06
	sp|D3YZV8|CCDC8_MOUSE	Ccdc8	Coiled-coil domain-containing protein 8 homolog OS=Mus musculus OX=10090 GN=Ccdc8 PE=1 SV=2	19	11	11	27.01	221294	198932	202016	198692	173144	183949	179707	213804	158562	184603	186475	181453	229624	177314	228685	208627	181909	169086	174828	177664	198221	173920	191306	174884	173983	182921	171886	184067	157297	184303	202890	174076	174731	162912	191999	172255	189525	177151	182304	156490	185121	161881
	sp|D3Z2R5|SELN_MOUSE	Selenon	Selenoprotein N OS=Mus musculus OX=10090 GN=Selenon PE=3 SV=2	9	7	7	16.7	41562.1	41960.9	40909.3	39590.1	40783.8	40626.3	42982.8	43817.1	45901.9	44567.4	42438.1	41369.3	40221.9	47630	39592.9	42792.2	46862.2	44193.7	40119.8	46598.2	43354	41339.8	42330.2	36401.7	45384.5	41607.5	41454.6	39632.5	42329.9	36751.9	44767.9	40501.5	41462.7	47590.9	42431	41502.7	44864.9	40609	38882	48516.3	36554.1	57025.2
	sp|D3Z4R1|HFM1_MOUSE	Hfm1	Probable ATP-dependent DNA helicase HFM1 OS=Mus musculus OX=10090 GN=Hfm1 PE=3 SV=2	2	2	2	1.05	54007.9	50375.5	50944.9	59645.6	52635.3	65714.5	65667.5	53106.3	58058.7	46630.8	52655.6	57675.2	63766.4	55981.4	75379.3	75210.5	57663.2	57372.4	58059.1	58499.6	59278.7	72438.1	39786	55933	60307	47865.1	49114.1	53990.7	60482.6	55116.7	58166.3	57533.3	53460	55802.7	53804.2	63753.7	51512	53816.6	58856.9	65323	52668.3	56121
	sp|D3Z4S3|PTRD1_MOUSE	Ptrhd1	Putative peptidyl-tRNA hydrolase PTRHD1 OS=Mus musculus OX=10090 GN=Ptrhd1 PE=1 SV=1	10	5	5	37.85	401427	400380	352035	372418	379470	355253	403455	326824	381907	351073	362571	350589	358190	471387	356997	359990	406229	357758	423317	409486	470426	332119	381632	340814	435709	358407	395848	338820	362286	374989	348212	408942	425779	374752	373284	389402	409815	378434	406073	309218	389870	386242
	sp|D3Z6Q9|BIN2_MOUSE	Bin2	Bridging integrator 2 OS=Mus musculus OX=10090 GN=Bin2 PE=1 SV=1	95	25	0	52.15	4.94707e+06	4.62573e+06	5.01318e+06	4.7834e+06	4.74494e+06	5.11444e+06	4.9787e+06	5.02792e+06	4.83003e+06	4.8078e+06	4.92725e+06	5.43601e+06	5.55587e+06	5.05468e+06	6.18812e+06	4.59527e+06	4.80599e+06	5.03823e+06	4.80221e+06	4.98456e+06	4.70457e+06	5.96599e+06	6.12837e+06	5.13635e+06	4.94906e+06	5.59205e+06	5.8703e+06	5.11692e+06	4.88801e+06	4.88528e+06	5.04059e+06	4.96149e+06	5.08927e+06	4.98371e+06	4.87911e+06	5.11569e+06	4.87187e+06	4.96148e+06	5.22307e+06	5.20156e+06	5.1182e+06	5.0523e+06
	sp|D3Z6S9|ERIP6_MOUSE	Erich6	Glutamate-rich protein 6 OS=Mus musculus OX=10090 GN=Erich6 PE=3 SV=1	1	1	1	0.98	102758	167597	109969	146492	114564	84471.2	97985.6	105956	133761	130512	138469	101442	107889	123945	94427.3	152022	120082	107225	116927	101319	126554	80041.8	142769	91814.3	168693	130916	176530	129980	103682	112188	116506	131903	108004	128629	110357	119451	137969	133605	103423	128640	115793	113877
	sp|D3Z7H4|GSG1L_MOUSE	Gsg1l	Germ cell-specific gene 1-like protein OS=Mus musculus OX=10090 GN=Gsg1l PE=1 SV=2	13	9	9	26.4	349915	309177	352301	369518	313791	333873	340741	358397	324997	335330	304567	282673	320286	315328	317054	356523	318658	333946	361448	333184	333944	370205	276462	285163	310621	321547	314459	355115	326508	302478	319260	293289	301245	300565	317160	290901	299292	359529	379473	339363	328687	302829
	sp|D3Z7P3|GLSK_MOUSE	Gls	Glutaminase kidney isoform, mitochondrial OS=Mus musculus OX=10090 GN=Gls PE=1 SV=1	436	58	18	69.44	1.50309e+07	1.71132e+07	1.73112e+07	1.60726e+07	1.52894e+07	1.81755e+07	1.67996e+07	1.61647e+07	1.48947e+07	1.61016e+07	1.47948e+07	1.40471e+07	1.30014e+07	1.37975e+07	1.31636e+07	1.5948e+07	1.44195e+07	1.52446e+07	1.52455e+07	1.52574e+07	1.49831e+07	1.62296e+07	1.37339e+07	1.36185e+07	1.3893e+07	1.37942e+07	1.34729e+07	1.60941e+07	1.58296e+07	1.54818e+07	1.65171e+07	1.60904e+07	1.55937e+07	1.67957e+07	1.6876e+07	1.49415e+07	1.53523e+07	1.78262e+07	1.74249e+07	1.64896e+07	1.64633e+07	1.52473e+07
	sp|D3Z7Q2|SIM20_MOUSE	Smim20	Small integral membrane protein 20 OS=Mus musculus OX=10090 GN=Smim20 PE=1 SV=1	3	2	1	31.88	140413	180691	144073	169758	160419	198285	156998	156562	156292	167870	147173	154796	128798	179483	164619	172027	154800	152430	147683	154921	176387	143832	170255	142772	152625	141880	148000	154603	159164	163956	175049	159636	164289	158723	170850	158100	180426	161281	148555	172013	148624	166237
	sp|E0CZ16|KLHL3_MOUSE	Klhl3	Kelch-like protein 3 OS=Mus musculus OX=10090 GN=Klhl3 PE=1 SV=2	43	24	0	37.65	221647	251440	214784	217301	233394	224377	240467	226772	234270	233427	220788	205924	192413	204981	192475	236139	219763	204721	235157	223610	217096	219782	208839	200217	224587	199170	209175	227668	221494	217840	222408	218094	228657	230854	230191	213503	213828	229194	235620	222550	231976	215522
	sp|E1U8D0|SOGA1_MOUSE	Soga1	Protein SOGA1 OS=Mus musculus OX=10090 GN=Soga1 PE=1 SV=3	67	54	0	37.73	439481	439903	418327	404699	447018	445570	426547	421519	429357	427819	440530	493420	453304	399858	428974	418145	441054	414681	419588	418289	446034	405433	423728	419499	433509	420992	432643	410496	421527	426361	418674	429166	432390	441918	422081	426990	423092	405865	401653	426932	430766	421596
	sp|E2JF22|PIEZ1_MOUSE	Piezo1	Piezo-type mechanosensitive ion channel component 1 OS=Mus musculus OX=10090 GN=Piezo1 PE=1 SV=1	7	7	0	2.94	44055.2	49262.9	41936.2	48805.2	45111.1	52693	42892.6	42535.3	55379.1	46982.7	43282.6	51236.1	46884.7	40427.3	44928.2	46270	47040.9	51865.4	47168.4	46081.7	48408.3	47311.4	67852.3	47661.4	49924.6	50231.4	41144.7	41292.2	56205.6	47271.6	47076.8	43110.4	45424.7	48350.1	44573.7	55167.7	40302.4	40066.9	47853.1	58012.1	40774.2	50372.5
	sp|E9PUL5|PRRT2_MOUSE	Prrt2	Proline-rich transmembrane protein 2 OS=Mus musculus OX=10090 GN=Prrt2 PE=1 SV=1	90	13	1	54.62	1.15777e+07	9.76279e+06	1.25154e+07	1.21794e+07	1.05855e+07	1.07726e+07	1.02022e+07	1.24435e+07	1.17328e+07	1.04097e+07	1.0744e+07	8.98313e+06	1.09712e+07	1.09622e+07	1.05246e+07	1.19281e+07	1.19936e+07	1.27389e+07	1.19545e+07	1.17467e+07	1.17084e+07	1.14847e+07	9.53425e+06	1.01528e+07	1.07752e+07	1.09706e+07	9.11856e+06	1.14057e+07	1.10535e+07	1.10686e+07	1.21082e+07	1.06403e+07	1.07486e+07	1.02038e+07	1.0241e+07	1.08424e+07	1.11527e+07	1.0166e+07	1.02244e+07	1.28022e+07	1.02974e+07	1.18863e+07
	sp|E9PUQ8|DGKD_MOUSE	Dgkd	Diacylglycerol kinase delta OS=Mus musculus OX=10090 GN=Dgkd PE=1 SV=1	154	53	36	40.49	742963	904325	836918	857905	825900	816604	809504	810874	798081	832924	792737	717763	744159	802994	704341	854208	809059	805791	820574	825316	802368	719816	707486	762230	790692	783234	678416	874966	840723	828902	855124	830949	822613	845806	863839	787734	844677	850210	818323	829977	775313	846020
	sp|E9PV24|FIBA_MOUSE	Fga	Fibrinogen alpha chain OS=Mus musculus OX=10090 GN=Fga PE=1 SV=1	82	32	0	40.68	1.48538e+06	1.01509e+06	1.14787e+06	1.19837e+06	1.50423e+06	1.22848e+06	1.47361e+06	1.311e+06	1.16673e+06	1.11865e+06	1.43848e+06	1.14086e+06	1.55072e+06	1.18274e+06	1.01403e+06	1.35436e+06	1.41957e+06	1.27241e+06	1.3908e+06	1.30964e+06	1.22545e+06	1.42647e+06	1.23417e+06	1.30693e+06	1.32205e+06	1.14171e+06	1.2046e+06	1.11554e+06	996298	1.22792e+06	1.13492e+06	1.31066e+06	1.32402e+06	1.4847e+06	1.13108e+06	2.2342e+06	1.03979e+06	1.19504e+06	1.21967e+06	1.39273e+06	1.51589e+06	1.32692e+06
	sp|E9PV86|MCTP1_MOUSE	Mctp1	Multiple C2 and transmembrane domain-containing protein 1 OS=Mus musculus OX=10090 GN=Mctp1 PE=1 SV=1	106	45	33	47.11	374954	459694	360574	357663	394624	371548	443679	435300	468943	381684	380745	349120	389788	397004	390771	364256	430662	402045	460726	430905	443621	365182	367169	403684	429720	381386	401417	376996	374780	384520	376026	386566	367710	364850	381428	346946	357070	375196	380161	389935	390213	354652
	sp|E9PVA8|GCN1_MOUSE	Gcn1	eIF-2-alpha kinase activator GCN1 OS=Mus musculus OX=10090 GN=Gcn1 PE=1 SV=1	378	175	150	58.93	1.08254e+06	1.12015e+06	1.1067e+06	1.08454e+06	1.12589e+06	1.12229e+06	1.12279e+06	1.08608e+06	1.08834e+06	1.10219e+06	1.13434e+06	1.1545e+06	1.09953e+06	1.10984e+06	1.06386e+06	1.09924e+06	1.09055e+06	1.09712e+06	1.09424e+06	1.1081e+06	1.0865e+06	1.13842e+06	1.11144e+06	1.06335e+06	1.09251e+06	1.09428e+06	1.13897e+06	1.09543e+06	1.09444e+06	1.14272e+06	1.1263e+06	1.119e+06	1.13828e+06	1.12055e+06	1.1083e+06	1.12641e+06	1.11241e+06	1.09068e+06	1.06303e+06	1.13694e+06	1.07804e+06	1.12584e+06
	sp|E9PVB5|TTC17_MOUSE	Ttc17	Tetratricopeptide repeat protein 17 OS=Mus musculus OX=10090 GN=Ttc17 PE=1 SV=1	20	18	0	16.61	116072	114986	123845	129791	115211	121154	122078	122339	115230	116112	118298	116036	117548	118230	127474	111842	127298	120420	117584	116007	113953	121933	111624	110263	125090	114744	120063	130895	111429	122052	121777	117236	115402	112837	117006	105272	119643	128779	114800	117279	124806	125797
	sp|E9PVD3|PCD16_MOUSE	Dchs1	Protocadherin-16 OS=Mus musculus OX=10090 GN=Dchs1 PE=1 SV=1	75	57	57	22.76	130851	130311	126776	127422	135490	127488	136452	121680	130492	129888	135882	129237	131275	126686	127961	132471	138648	125606	125780	124426	134793	137484	129347	125686	139002	119446	135037	118291	128782	128300	128624	128555	134690	127075	127746	123271	131468	130711	124628	135396	126697	138755
	sp|E9PVX6|KI67_MOUSE	Mki67	Proliferation marker protein Ki-67 OS=Mus musculus OX=10090 GN=Mki67 PE=1 SV=1	2	2	0	0.6	252041	233775	261478	368789	263468	274818	266107	165659	298530	353724	256710	246512	258846	350635	209015	320748	254117	317671	269536	275018	239809	219316	307885	322572	237282	281256	315141	304879	245461	270883	289025	268355	243972	275739	293071	171807	293669	285418	250779	245873	253028	255896
	sp|E9PX95|ABCAH_MOUSE	Abca17	ATP-binding cassette sub-family A member 17 OS=Mus musculus OX=10090 GN=Abca17 PE=1 SV=1	8	7	2	3.4	80001.1	73450.7	86007.7	78869.2	72348.9	74464.5	81080.5	63729	74419.9	74968.6	91313.3	113121	84811.5	88214.3	121740	72206.9	81665.5	82582.6	83117.5	85205.5	78435.9	103946	102467	81532.7	83922.4	86378.2	93455.8	82501.4	83146.1	75749.1	78436.6	82400.2	83382	88251.5	84971.4	86204.7	75910.7	86460	86010	79816.4	77158.3	79236.9
	sp|E9PXF8|MTMRD_MOUSE	Sbf2	Myotubularin-related protein 13 OS=Mus musculus OX=10090 GN=Sbf2 PE=1 SV=1	141	73	2	40.92	697988	702856	660542	698544	716213	709843	703838	710711	670687	688059	698680	690528	690444	652583	700645	695942	682408	693736	696037	679914	675738	685524	763293	701928	704888	694839	723046	704601	691606	679146	697430	699197	699521	687150	691236	685814	701327	672058	687329	701602	686184	682467
	sp|E9PY46|IF140_MOUSE	Ift140	Intraflagellar transport protein 140 homolog OS=Mus musculus OX=10090 GN=Ift140 PE=1 SV=1	73	47	47	29.78	165035	165017	164205	166909	167351	162426	172164	172924	170696	162293	170115	166952	170989	176890	165651	165638	175200	166471	165834	164813	170372	173665	171272	193330	170570	166972	175104	168975	158784	158337	166454	166126	163924	173457	166075	163933	172009	173813	164204	167602	167830	167163
	sp|E9PYH6|SET1A_MOUSE	Setd1a	Histone-lysine N-methyltransferase SETD1A OS=Mus musculus OX=10090 GN=Setd1a PE=1 SV=1	40	29	28	20.69	133098	130782	132857	132924	134504	127263	130193	136944	127915	134334	134803	126438	132845	125050	135084	127910	130127	130309	136299	128129	129568	124667	135655	135686	131471	129390	122410	134391	128533	140336	131152	136309	126293	127983	134597	127717	138300	128181	124973	131836	133769	136286
	sp|E9PYK3|PARP4_MOUSE	Parp4	Protein mono-ADP-ribosyltransferase PARP4 OS=Mus musculus OX=10090 GN=Parp4 PE=1 SV=1	27	23	17	13.31	112485	99257	101467	98365.2	96642.5	99769.2	99329.2	99300.7	99831.6	94860.4	100163	100800	99980.7	101217	109300	104399	114760	100245	113090	111290	102141	106618	107189	97459	107873	95543.2	115316	85448	93889	99919.6	86061.7	91414.8	86664.2	92637.9	84094.4	110424	103358	88803.8	91983	111536	100498	98819.6
	sp|E9PYL2|PRR12_MOUSE	Prr12	Proline-rich protein 12 OS=Mus musculus OX=10090 GN=Prr12 PE=1 SV=1	52	39	38	22.56	138654	135100	127313	134809	137996	138645	137034	134408	135763	133844	134270	133775	130056	129692	137832	135212	138029	135784	137931	131167	132909	132164	142970	141996	145548	138526	132093	145940	130326	145553	130256	147693	134997	131393	128502	131084	147615	138335	125554	130366	141994	143373
	sp|E9PZ19|TUTLB_MOUSE	Igsf9b	Protein turtle homolog B OS=Mus musculus OX=10090 GN=Igsf9b PE=1 SV=1	85	37	0	29.29	795928	680566	796948	764125	789168	795336	835318	996568	937802	837428	713236	619438	707014	822361	587757	1.09803e+06	986291	990347	981936	928149	976232	766665	629298	739299	767379	706497	676733	818756	798509	798088	754969	744307	779218	762018	769768	803986	883953	847809	837034	811990	794342	858065
	sp|E9PZJ8|ASCC3_MOUSE	Ascc3	Activating signal cointegrator 1 complex subunit 3 OS=Mus musculus OX=10090 GN=Ascc3 PE=1 SV=1	110	76	44	35.08	221595	235160	218970	226727	223541	222379	226132	228530	220787	226807	224124	227738	222004	226517	214977	233505	226091	237129	229987	224898	228178	227414	228238	217780	227358	222043	226782	228961	223485	227281	225165	227249	226516	226571	221263	217623	217405	229942	227276	228754	227197	220978
	sp|E9PZM4|CHD2_MOUSE	Chd2	Chromodomain-helicase-DNA-binding protein 2 OS=Mus musculus OX=10090 GN=Chd2 PE=1 SV=1	111	64	35	31.03	338378	332618	347868	353093	338014	326171	342174	346909	339110	345932	335998	320836	341191	338277	345425	340931	368134	352330	351498	322848	362349	322141	341400	345294	349896	316112	324149	358485	335899	354682	334251	357487	336185	346011	360290	328112	351167	354795	336596	342773	342250	340428
	sp|E9PZQ0|RYR1_MOUSE	Ryr1	Ryanodine receptor 1 OS=Mus musculus OX=10090 GN=Ryr1 PE=1 SV=1	54	30	0	5.64	371662	411748	378951	413398	369897	394968	360283	375104	405572	372886	374419	349630	361707	368712	375517	421357	387669	399825	397668	396762	381894	345895	372005	359489	396651	386372	373935	389836	386063	385714	406072	387486	389441	367971	380765	383999	377689	387069	408015	414427	363268	390620
	sp|E9Q1P8|I2BP2_MOUSE	Irf2bp2	Interferon regulatory factor 2-binding protein 2 OS=Mus musculus OX=10090 GN=Irf2bp2 PE=1 SV=1	44	25	21	59.47	174368	174570	167766	176914	177935	168536	168289	163633	175670	177039	177930	180835	167457	169939	177241	171670	171572	172387	170512	169131	172715	167172	176144	174197	171845	173748	168801	170364	180755	180714	176404	175218	169700	170448	173657	171087	188647	171115	175002	172540	176239	181168
	sp|E9Q1U1|CC171_MOUSE	Ccdc171	Coiled-coil domain-containing protein 171 OS=Mus musculus OX=10090 GN=Ccdc171 PE=2 SV=1	8	8	0	4.83	116352	113323	113774	114151	98675.9	107498	102620	92043.6	128229	109828	117212	107548	95740.6	144367	119589	113686	135878	111661	116625	124910	120898	121817	123452	101000	147150	94186.8	132348	120108	119017	101402	130453	117845	109154	101435	96352.1	113339	115813	111242	122165	155018	92528.1	134089
	sp|E9Q286|ICE1_MOUSE	Ice1	Little elongation complex subunit 1 OS=Mus musculus OX=10090 GN=Ice1 PE=1 SV=1	38	29	19	14.41	670616	699824	682517	666543	692969	695421	718995	683677	701918	678513	679803	687012	634646	670604	680592	680202	720137	695012	695902	705565	684814	705224	677206	643374	702792	648094	686981	667480	702093	703387	685521	663790	726449	666853	725679	630683	706617	663053	684970	617590	735074	651425
	sp|E9Q2M9|WDFY4_MOUSE	Wdfy4	WD repeat- and FYVE domain-containing protein 4 OS=Mus musculus OX=10090 GN=Wdfy4 PE=1 SV=2	21	20	0	7.7	126914	126058	127696	122733	111489	117717	126499	112571	122225	134331	132982	172860	155379	133855	126605	117498	125716	132781	130496	128411	134827	141845	146929	128750	128577	130194	122554	145049	116074	131090	137016	127795	121103	131574	120978	111825	121319	133804	122880	138564	130671	132107
	sp|E9Q2Z1|CECR2_MOUSE	Cecr2	Cat eye syndrome critical region protein 2 homolog OS=Mus musculus OX=10090 GN=Cecr2 PE=1 SV=1	4	4	0	3.3	79122.5	82380.8	81920.5	77423.4	73294.7	71644.2	81685.9	88841.6	86872.1	74104.3	86500.7	69877.8	64946.8	65083.8	65323	80182.1	66337.4	94551.4	90124.6	82860.6	70915.9	73621.9	68741.4	93429.3	69245	67357.9	57512.4	80514.6	80449.7	84494.3	76595.3	80836.9	80639.4	77235.7	74483.2	80768.8	74931.7	72285.9	81425.9	66561.3	89597.1	73882.7
	sp|E9Q394|AKP13_MOUSE	Akap13	A-kinase anchor protein 13 OS=Mus musculus OX=10090 GN=Akap13 PE=1 SV=1	64	53	0	23.27	149004	156628	157567	149057	153946	159985	157021	146573	146124	146194	152202	172527	150442	146191	153547	146972	147481	149976	139685	155185	146023	154624	154466	165023	153229	145112	159429	155068	149866	153524	153298	155079	150448	159048	139259	150511	153679	152480	150564	151930	158985	161441
	sp|E9Q3C1|C2CD2_MOUSE	C2cd2	C2 domain-containing protein 2 OS=Mus musculus OX=10090 GN=C2cd2 PE=1 SV=1	28	19	10	33.48	152504	148536	151208	148425	148330	154770	143342	172279	144304	140843	152553	148345	139776	140309	157350	146442	155487	150921	145698	142476	155602	145452	150766	144382	152595	138631	139399	154660	152124	153003	152860	161188	141374	151389	152391	174696	150581	156588	147329	151579	149254	147891
	sp|E9Q3L2|PI4KA_MOUSE	Pi4ka	Phosphatidylinositol 4-kinase alpha OS=Mus musculus OX=10090 GN=Pi4ka PE=1 SV=2	643	161	137	59.14	4.98872e+06	5.30836e+06	5.38491e+06	5.48091e+06	5.11131e+06	5.44086e+06	5.28426e+06	5.32199e+06	5.58317e+06	5.32434e+06	4.90225e+06	4.79303e+06	4.84585e+06	5.12159e+06	4.54946e+06	5.82415e+06	5.35669e+06	5.53412e+06	5.54271e+06	5.57095e+06	5.50429e+06	4.79786e+06	4.74464e+06	4.71271e+06	5.12826e+06	4.86941e+06	4.96498e+06	5.44671e+06	5.21407e+06	5.41117e+06	5.26985e+06	5.17134e+06	5.28018e+06	5.23282e+06	5.36678e+06	5.25024e+06	5.31828e+06	5.58201e+06	5.42055e+06	5.41346e+06	5.11653e+06	5.16348e+06
	sp|E9Q401|RYR2_MOUSE	Ryr2	Ryanodine receptor 2 OS=Mus musculus OX=10090 GN=Ryr2 PE=1 SV=1	925	302	252	54.33	4.61427e+06	4.70529e+06	4.8417e+06	4.9902e+06	4.63855e+06	4.64435e+06	4.50748e+06	4.87913e+06	4.82894e+06	4.77361e+06	4.48359e+06	4.19747e+06	4.54812e+06	4.68231e+06	4.15694e+06	5.11964e+06	4.77727e+06	4.93755e+06	5.05759e+06	4.85128e+06	4.83543e+06	4.7217e+06	4.40233e+06	4.27909e+06	4.71782e+06	4.60582e+06	4.62472e+06	5.11103e+06	4.76902e+06	4.7975e+06	4.88855e+06	4.74324e+06	4.78271e+06	4.53617e+06	4.61821e+06	4.67511e+06	4.76655e+06	4.86665e+06	4.69387e+06	5.00194e+06	4.61235e+06	4.75852e+06
	sp|E9Q414|APOB_MOUSE	Apob	Apolipoprotein B-100 OS=Mus musculus OX=10090 GN=Apob PE=1 SV=1	52	46	1	9.81	373021	413185	383390	426140	413307	416932	423154	379630	436463	402482	420753	411127	435671	422638	469858	435352	457220	418396	456594	421377	461914	373650	418500	393647	441128	388647	426041	403344	403310	425278	420336	427420	386749	424512	391283	394403	397740	383181	362555	482454	365805	435916
	sp|E9Q4F7|ANR11_MOUSE	Ankrd11	Ankyrin repeat domain-containing protein 11 OS=Mus musculus OX=10090 GN=Ankrd11 PE=1 SV=1	52	41	0	17.18	170438	165463	158566	162658	158536	157280	155706	176804	162561	168124	166003	156143	159427	144022	151459	165651	169109	151399	176967	152382	170074	154165	163101	144327	165882	149634	158585	160966	179313	164602	182151	169994	179540	169379	163217	156921	170739	149771	176597	174629	160647	164891
	sp|E9Q4N7|ARI1B_MOUSE	Arid1b	AT-rich interactive domain-containing protein 1B OS=Mus musculus OX=10090 GN=Arid1b PE=1 SV=1	131	69	0	31.55	391237	406444	400757	406657	403929	387043	385912	373481	395621	380602	387212	377820	376899	401752	389255	387317	391379	396145	397732	398035	389875	353686	395005	398612	397150	371208	362733	401534	395503	403428	393524	405656	393541	391495	408290	382781	410854	404458	387210	380012	390791	396820
	sp|E9Q4P1|WDFY1_MOUSE	Wdfy1	WD repeat and FYVE domain-containing protein 1 OS=Mus musculus OX=10090 GN=Wdfy1 PE=1 SV=1	38	17	13	47.32	60932.2	62876.6	56660	70168.4	32993.4	30807.2	60848.7	50425.9	62604.8	69157.1	34138.8	31030.3	64136.7	56986.5	66192.2	66859.6	62429.4	67091.9	65028.3	66568.4	70335.3	58952.9	60802.6	58951.3	74511.2	61894.2	71603.4	60664.3	66365.4	66397.9	71448.9	58052.2	70501.5	66035	66414.5	64951.7	65418.2	59777.3	64098.9	55914.3	65572.8	67288.9
	sp|E9Q4S1|PDE8B_MOUSE	Pde8b	High affinity cAMP-specific and IBMX-insensitive 3',5'-cyclic phosphodiesterase 8B OS=Mus musculus OX=10090 GN=Pde8b PE=1 SV=1	83	36	0	45.78	614703	584597	570400	577724	571354	582379	521118	554473	571818	602437	548337	539226	507829	520593	568028	571875	543862	565505	585524	543381	580997	522001	611852	490548	512558	546571	518559	616356	564737	576696	600388	583384	548031	561962	584113	549578	582927	616506	582600	631565	546761	561447
	sp|E9Q4Z2|ACACB_MOUSE	Acacb	Acetyl-CoA carboxylase 2 OS=Mus musculus OX=10090 GN=Acacb PE=1 SV=1	47	23	6	10.29	409825	510285	446066	489332	462004	484043	466045	518087	446788	468918	465928	496848	522964	442190	459196	475395	471581	447523	470535	468852	486195	465173	520482	468001	485786	488384	536502	469026	469448	473769	452702	473756	461711	465659	482000	443673	446244	488946	463970	472384	448612	472278
	sp|E9Q555|RN213_MOUSE	Rnf213	E3 ubiquitin-protein ligase RNF213 OS=Mus musculus OX=10090 GN=Rnf213 PE=1 SV=2	160	128	120	25.16	428791	412276	477248	463227	414095	406401	414066	419964	394929	449032	490524	570200	568652	469295	589035	436084	435038	437442	430268	448859	428512	516557	543416	482411	473853	482728	493290	442240	436030	440306	455728	450231	430002	445986	442461	436946	466722	467489	445425	466940	436473	432141
	sp|E9Q557|DESP_MOUSE	Dsp	Desmoplakin OS=Mus musculus OX=10090 GN=Dsp PE=1 SV=1	19	18	2	5.27	103719	112343	97717.3	107412	97759.5	101219	96325.1	107835	98926.6	91958.7	103581	104766	96817.2	91604.1	137924	104176	95873	101211	108172	95890.7	108199	91655.7	104457	90832.4	104103	94043.3	97015.6	331660	96197.3	101148	104698	126653	107101	102049	94687.4	111645	111357	71738.8	86485	102199	100876	113643
	sp|E9Q5C9|NOLC1_MOUSE	Nolc1	Nucleolar and coiled-body phosphoprotein 1 OS=Mus musculus OX=10090 GN=Nolc1 PE=1 SV=1	106	29	3	30.2	1.7241e+06	1.60134e+06	1.73128e+06	1.62295e+06	1.65744e+06	1.6349e+06	1.69259e+06	1.5684e+06	1.53674e+06	1.65931e+06	1.64127e+06	1.59498e+06	1.50349e+06	1.52706e+06	1.63781e+06	1.62277e+06	1.54653e+06	1.6322e+06	1.55586e+06	1.62608e+06	1.58752e+06	1.53807e+06	1.64378e+06	1.61978e+06	1.51951e+06	1.54189e+06	1.43288e+06	1.62907e+06	1.68959e+06	1.69509e+06	1.67319e+06	1.62383e+06	1.70211e+06	1.57986e+06	1.64194e+06	1.59694e+06	1.73794e+06	1.58356e+06	1.56427e+06	1.54772e+06	1.63593e+06	1.58761e+06
	sp|E9Q5F9|SETD2_MOUSE	Setd2	Histone-lysine N-methyltransferase SETD2 OS=Mus musculus OX=10090 GN=Setd2 PE=1 SV=1	70	52	0	23.61	166801	168040	163195	172675	168113	163713	164838	169477	166489	170913	161169	163097	162395	169814	169207	167571	171186	159493	162884	158693	171606	157166	166035	168724	175356	161080	151542	164912	176031	163502	179847	169315	168342	165158	162085	171718	178971	166418	168130	179528	159997	174267
	sp|E9Q5K9|YTDC1_MOUSE	Ythdc1	YTH domain-containing protein 1 OS=Mus musculus OX=10090 GN=Ythdc1 PE=1 SV=2	45	19	1	23.51	250054	245291	247368	249887	257077	247880	236995	239046	243046	250986	248624	240044	228855	234309	267003	250680	241489	233344	243683	227771	242424	240006	243529	250621	250641	239374	225912	245185	257967	250513	240113	240190	247418	260630	244388	224514	247324	242833	239020	253671	247986	256723
	sp|E9Q5M6|CFA44_MOUSE	Cfap44	Cilia- and flagella-associated protein 44 OS=Mus musculus OX=10090 GN=Cfap44 PE=2 SV=1	2	2	2	0.92	70286.6	76945.9	91524.1	87257.3	86879.9	73977.4	114687	106716	73678.4	99025.5	93259.2	76902.3	83959.2	81793.7	72294.6	91112.6	96951.1	83105.9	93467.3	87032.7	85836.8	84219	77354.4	82314.9	96363.7	91601.3	80543.1	103204	86087.3	90220.5	82620.5	94131.1	86952.7	102178	81540.2	68972.9	108834	95632.4	80278	82002.2	99659.4	80793.2
	sp|E9Q612|PTPRO_MOUSE	Ptpro	Receptor-type tyrosine-protein phosphatase O OS=Mus musculus OX=10090 GN=Ptpro PE=1 SV=1	11	9	0	8.97	48200.2	65886.2	51244.1	47613.7	65220	58664.2	61397.1	54291.6	44940.2	62412.5	62492.6	65811.3	50239.1	54820.8	45597.1	45963.8	55211	54434.9	46716.8	54219.3	53541.8	56160.6	68980.4	85997.2	57708.2	60855.7	55010.1	55209.2	60748	51286.1	44431.4	56846.4	57693.6	61926.3	53447.8	45510	54064.7	49052.9	61206.7	56068.3	61675.1	67352.8
	sp|E9Q634|MYO1E_MOUSE	Myo1e	Unconventional myosin-Ie OS=Mus musculus OX=10090 GN=Myo1e PE=1 SV=1	56	37	30	34.78	229750	200605	207432	191433	215994	214936	201966	189586	200813	205079	248767	301896	314822	249947	339583	206020	231164	203604	206373	208025	214998	269492	321320	250177	249054	280903	333002	196766	208923	207420	191906	221153	216788	206045	200228	265574	233419	201721	218889	211237	191556	212015
	sp|E9Q6B2|CC85C_MOUSE	Ccdc85c	Coiled-coil domain-containing protein 85C OS=Mus musculus OX=10090 GN=Ccdc85c PE=1 SV=1	51	24	1	52.86	148684	146257	139481	134579	149137	151228	149047	161059	153641	143520	146421	139255	145365	133032	138859	143861	147571	140237	140569	141283	158347	135587	124565	135829	139263	138607	132574	138883	138684	150334	147524	147502	140847	143384	137503	134280	129671	141106	138991	144360	140922	145691
	sp|E9Q6J5|BD1L1_MOUSE	Bod1l	Biorientation of chromosomes in cell division protein 1-like 1 OS=Mus musculus OX=10090 GN=Bod1l PE=1 SV=1	157	104	0	37.9	349215	347489	357353	355930	359788	342476	340038	357099	344392	357584	352460	339259	366899	344279	372626	350960	361691	351355	357341	342589	357907	337970	367174	356018	367833	346129	339517	359929	353448	348676	334039	372587	345618	358964	359865	368111	361548	353064	347124	361973	365274	344644
	sp|E9Q6P5|TTC7B_MOUSE	Ttc7b	Tetratricopeptide repeat protein 7B OS=Mus musculus OX=10090 GN=Ttc7b PE=1 SV=1	162	53	1	57.77	3.06619e+06	3.27258e+06	3.27832e+06	3.32697e+06	3.2638e+06	3.25386e+06	3.24426e+06	3.21659e+06	3.54345e+06	3.43802e+06	3.13727e+06	2.85896e+06	2.98754e+06	3.19842e+06	2.56584e+06	3.61759e+06	3.33951e+06	3.47378e+06	3.40159e+06	3.39142e+06	3.43095e+06	2.98288e+06	2.9646e+06	2.91671e+06	3.13414e+06	3.01368e+06	3.03492e+06	3.45196e+06	3.17758e+06	3.33701e+06	3.31204e+06	3.18868e+06	3.26993e+06	3.25098e+06	3.35921e+06	3.2676e+06	3.23981e+06	3.52244e+06	3.35318e+06	3.30148e+06	3.26228e+06	3.23961e+06
	sp|E9Q735|UBE4A_MOUSE	Ube4a	Ubiquitin conjugation factor E4 A OS=Mus musculus OX=10090 GN=Ube4a PE=1 SV=1	84	40	0	32.98	616915	668398	635544	636661	643498	637488	648787	650552	684152	619369	638579	617448	650639	644004	615345	627669	678151	654910	653800	661649	657584	629333	627738	631691	665237	635444	641015	634070	621355	647026	646962	644127	660440	637584	643997	662805	646314	648676	643691	655750	622711	658263
	sp|E9Q743|CF251_MOUSE	Cfap251	Cilia- and flagella-associated protein 251 OS=Mus musculus OX=10090 GN=Cfap251 PE=1 SV=1	21	6	6	5.31	70823.7	68881.1	66247.2	66345.7	73279.5	73426.9	60168.3	81698.4	64628	74132	70043.1	73284.7	78891.1	64707.2	68630	70018.2	72341.9	65865.5	72284.9	63508.1	65890.3	74225.6	71504.7	70311.4	68591	68067.4	69569.1	65960	65063.7	62102	72381.2	70638.2	66188.3	70065.7	64743.6	75342.5	61055.8	67544.4	73924.9	78312.1	63164.4	71593.9
	sp|E9Q784|ZC3HD_MOUSE	Zc3h13	Zinc finger CCCH domain-containing protein 13 OS=Mus musculus OX=10090 GN=Zc3h13 PE=1 SV=1	45	39	0	20.99	203729	194420	197594	194302	195263	179862	195563	184891	183774	195829	192398	187640	185258	182789	196040	196650	196682	184737	188713	187034	188229	186854	190226	191106	203084	183420	173056	189922	190700	196189	178209	199632	194181	209405	196623	194614	192778	195937	190835	207802	197870	195471
	sp|E9Q7E2|ARID2_MOUSE	Arid2	AT-rich interactive domain-containing protein 2 OS=Mus musculus OX=10090 GN=Arid2 PE=1 SV=1	50	33	32	23.52	171085	171007	174710	170683	177110	167900	163496	159750	174465	164790	170801	162725	160706	166748	164790	170422	166002	164515	178549	167571	161435	160656	171513	176459	180320	164856	161544	168142	173844	167196	167076	168957	170178	176251	169089	161466	181520	169488	169087	173567	166012	158266
	sp|E9Q7G0|NUMA1_MOUSE	Numa1	Nuclear mitotic apparatus protein 1 OS=Mus musculus OX=10090 GN=Numa1 PE=1 SV=1	335	135	108	62.13	880773	800647	791417	858036	849533	842751	791158	835642	826757	814068	864781	874160	866100	836042	955592	836622	867587	828346	830822	821483	857681	794440	918315	915822	879101	815974	866329	799279	850378	862172	782717	850498	867339	849677	837931	892631	892874	786589	815759	818697	824763	882533
	sp|E9Q7T7|CHADL_MOUSE	Chadl	Chondroadherin-like protein OS=Mus musculus OX=10090 GN=Chadl PE=1 SV=1	26	21	21	36.1	135312	134480	130817	126418	132511	136423	134986	129255	119622	132526	142956	175426	148831	143638	157712	121334	134491	126624	129897	133730	132003	160724	162767	135895	143553	144309	148939	127347	129129	136519	148960	134502	148315	135319	121651	132805	132331	127117	127870	122075	125291	123942
	sp|E9Q7X6|HEG1_MOUSE	Heg1	Protein HEG homolog 1 OS=Mus musculus OX=10090 GN=Heg1 PE=1 SV=1	15	12	0	11.07	87349	84807.4	85363.2	94802.7	91682	90415.9	83287.8	80058.7	110489	92093.1	90000.2	94487	101567	96377.1	83695.6	105123	88373.5	97868.4	90209.7	92839.3	94874	89323.8	94307.1	87179.1	88371.9	87125.7	93899.6	81429.2	104376	92157.5	92305.8	82628.6	92137.7	93028.7	94326.9	95740.2	92855.6	84609	102164	100353	98393.3	97757.7
	sp|E9Q7X7|NRX2A_MOUSE	Nrxn2	Neurexin-2 OS=Mus musculus OX=10090 GN=Nrxn2 PE=1 SV=1	230	74	1	43.39	1.69896e+06	1.94885e+06	1.94803e+06	1.84713e+06	1.90016e+06	1.86594e+06	1.84297e+06	1.81277e+06	1.71427e+06	1.8241e+06	1.84655e+06	1.8823e+06	1.71526e+06	1.80061e+06	1.79879e+06	1.8096e+06	1.6317e+06	1.69266e+06	1.75308e+06	1.70222e+06	1.69887e+06	1.92671e+06	1.86253e+06	1.85874e+06	1.81592e+06	1.8837e+06	1.87642e+06	1.94427e+06	1.87494e+06	1.8814e+06	1.96975e+06	1.8807e+06	1.88527e+06	1.90957e+06	1.874e+06	1.78597e+06	1.76338e+06	1.92542e+06	1.80936e+06	1.89631e+06	1.89628e+06	1.80106e+06
	sp|E9Q8D0|DJC21_MOUSE	Dnajc21	DnaJ homolog subfamily C member 21 OS=Mus musculus OX=10090 GN=Dnajc21 PE=1 SV=1	25	15	14	34.46	124465	93815.8	135494	115216	106477	109542	106811	107883	113256	108047	102139	112472	116463	126562	119381	120089	113344	120532	109367	114991	113137	114782	101487	117610	105605	115897	109646	126456	122403	117572	118903	120993	128183	127144	124356	123863	119654	129203	118831	114598	111750	108522
	sp|E9Q8I9|FRY_MOUSE	Fry	Protein furry homolog OS=Mus musculus OX=10090 GN=Fry PE=1 SV=1	233	112	1	38.58	1.20851e+06	1.23347e+06	1.20806e+06	1.2142e+06	1.20155e+06	1.16933e+06	1.18159e+06	1.12022e+06	1.24015e+06	1.17888e+06	1.17828e+06	1.115e+06	1.209e+06	1.19902e+06	1.17796e+06	1.16718e+06	1.18648e+06	1.19577e+06	1.222e+06	1.20533e+06	1.21182e+06	1.09895e+06	1.16628e+06	1.14885e+06	1.1935e+06	1.19228e+06	1.14651e+06	1.22053e+06	1.23219e+06	1.19989e+06	1.19697e+06	1.18621e+06	1.22426e+06	1.21892e+06	1.23821e+06	1.14569e+06	1.16347e+06	1.20697e+06	1.20057e+06	1.21787e+06	1.18769e+06	1.18123e+06
	sp|E9Q8T7|DYH1_MOUSE	Dnah1	Dynein heavy chain 1, axonemal OS=Mus musculus OX=10090 GN=Dnah1 PE=1 SV=1	2	2	2	0.33	263714	280596	291423	328299	284235	238781	241875	356143	267786	270986	223759	192686	252364	227963	244918	289756	373299	246324	400572	255736	371748	227482	249287	227254	341651	221285	233143	269611	296401	286769	278661	265552	251508	293663	249211	199861	284104	264732	283454	305166	287983	306816
	sp|E9Q942|SIM13_MOUSE	Smim13	Small integral membrane protein 13 OS=Mus musculus OX=10090 GN=Smim13 PE=1 SV=1	1	1	1	9.09	84218.2	87062.2	87421.3	83291.1	84020.6	83474.9	99238	79077.3	90535.8	80682.8	78837.6	74047.3	77595.1	84763.2	79709.8	104205	85484	81122	79000.7	79176	92806.6	78799.2	88510.2	79104.6	75918.9	74688.2	74860.8	91734.9	102507	79230	95065.9	82764.8	89178.4	84007	90238.3	84997.6	78652.1	88891.1	94453.4	73675.5	86270.4	73520.4
	sp|E9Q9D5|RBL2A_MOUSE	Rabl2	Rab-like protein 2A OS=Mus musculus OX=10090 GN=Rabl2 PE=1 SV=1	18	10	0	45.74	154216	141987	147962	150192	147278	149803	148986	158854	145467	150277	153968	143238	145790	139329	148272	158028	148771	143592	158414	140931	150152	146153	147164	178861	154654	139680	142932	151752	149986	153804	147684	149481	152974	161911	150846	149258	150659	145109	158425	150008	137182	145129
	sp|E9Q9R9|DLG5_MOUSE	Dlg5	Disks large homolog 5 OS=Mus musculus OX=10090 GN=Dlg5 PE=1 SV=1	90	64	55	33.84	184030	191483	182495	180990	200666	187887	194280	206087	180222	185932	200151	191875	191000	176717	184366	181042	192026	191846	182129	186651	182153	184573	201692	185818	189355	187753	185316	179392	185092	183871	179589	186536	186550	189836	179801	186778	188920	184780	182161	182126	191226	190722
	sp|E9QAT4|SC16A_MOUSE	Sec16a	Protein transport protein Sec16A OS=Mus musculus OX=10090 GN=Sec16a PE=1 SV=1	159	77	0	36.44	560284	583901	576283	561761	571956	594518	567198	592621	564155	582141	568165	584044	557407	563208	555658	563761	563066	566870	575392	570611	570866	559742	573126	558277	562280	561883	551622	592185	565017	560001	554782	567234	558942	574937	577536	552271	544839	596141	562934	574190	575522	558545
	sp|F2Z461|HERC6_MOUSE	Herc6	E3 ISG15--protein ligase Herc6 OS=Mus musculus OX=10090 GN=Herc6 PE=2 SV=1	22	20	12	19.44	175351	172402	177415	184814	163920	175290	180467	168741	158674	185703	176382	180065	196340	188478	181693	180968	177825	196143	178217	164944	186909	179844	199936	184925	175153	169004	196338	187109	188264	186245	184460	188065	172456	150801	147986	176383	190926	194929	186748	160891	156845	171410
	sp|F6SEU4|SYGP1_MOUSE	Syngap1	Ras/Rap GTPase-activating protein SynGAP OS=Mus musculus OX=10090 GN=Syngap1 PE=1 SV=2	918	109	95	64.18	1.3162e+07	1.43445e+07	1.41745e+07	1.46313e+07	1.42434e+07	1.40405e+07	1.50602e+07	1.40913e+07	1.31925e+07	1.44802e+07	1.38669e+07	1.3037e+07	1.28813e+07	1.2743e+07	1.19194e+07	1.38962e+07	1.2756e+07	1.37256e+07	1.35848e+07	1.38156e+07	1.30584e+07	1.41709e+07	1.18321e+07	1.20805e+07	1.34505e+07	1.33204e+07	1.20638e+07	1.50966e+07	1.39358e+07	1.35168e+07	1.34581e+07	1.38789e+07	1.40951e+07	1.38368e+07	1.42616e+07	1.23386e+07	1.3168e+07	1.49564e+07	1.40414e+07	1.33946e+07	1.47801e+07	1.36917e+07
	sp|F6W8I0|YJEN3_MOUSE	Yjefn3	YjeF N-terminal domain-containing protein 3 OS=Mus musculus OX=10090 GN=Yjefn3 PE=1 SV=2	49	19	19	82.47	409539	445187	474131	414378	411249	398549	390480	394528	397259	399492	389140	354636	380450	373297	332484	481081	402184	437650	409346	403906	392954	372303	311200	383536	378196	383191	346104	402949	396493	391843	405619	400997	403317	466105	452069	434211	372454	475293	436453	377656	464825	423993
	sp|F6ZDS4|TPR_MOUSE	Tpr	Nucleoprotein TPR OS=Mus musculus OX=10090 GN=Tpr PE=1 SV=1	466	152	144	52.65	1.56436e+06	1.4723e+06	1.54189e+06	1.57965e+06	1.569e+06	1.50883e+06	1.52894e+06	1.54732e+06	1.51083e+06	1.55644e+06	1.52617e+06	1.46012e+06	1.47826e+06	1.46128e+06	1.53701e+06	1.5412e+06	1.60971e+06	1.54491e+06	1.60092e+06	1.49667e+06	1.58306e+06	1.48464e+06	1.53294e+06	1.48346e+06	1.54277e+06	1.40374e+06	1.43855e+06	1.59081e+06	1.53285e+06	1.55797e+06	1.52518e+06	1.53694e+06	1.5709e+06	1.507e+06	1.57693e+06	1.53946e+06	1.63233e+06	1.53601e+06	1.50449e+06	1.54091e+06	1.58665e+06	1.61565e+06
	sp|F7BJB9|MORC3_MOUSE	Morc3	MORC family CW-type zinc finger protein 3 OS=Mus musculus OX=10090 GN=Morc3 PE=1 SV=1	39	30	26	37.9	109240	109657	110444	112267	106590	106868	112533	114001	104751	113750	106591	113832	111009	108219	114070	112887	112902	114590	119359	106608	116434	109696	106414	104982	113744	98549.8	109956	112176	109429	114726	107436	114474	105098	113332	111196	112445	116220	114077	104482	109968	104633	116246
	sp|F7BWT7|TSN15_MOUSE	Tspan15	Tetraspanin-15 OS=Mus musculus OX=10090 GN=Tspan15 PE=1 SV=2	12	7	1	22.45	256195	174957	174813	170460	208603	207505	213359	180796	256507	194877	202214	237035	261417	236133	264609	230267	286931	233005	230672	230005	251757	250833	289268	223888	234843	236735	287848	186064	194536	199584	162881	200595	207492	206856	178896	282934	221589	171988	225418	185631	191165	226753
	sp|F8VPQ2|ARI4A_MOUSE	Arid4a	AT-rich interactive domain-containing protein 4A OS=Mus musculus OX=10090 GN=Arid4a PE=1 SV=1	31	29	26	24.98	188854	183211	189279	190476	188811	179285	181205	195488	175863	187794	180015	183104	182832	171755	181047	184701	191219	188545	180575	182023	186756	173679	185478	183022	181946	175762	168681	179136	187400	188190	176826	181363	184524	188060	177375	183775	192523	174049	180100	172538	186932	189087
	sp|F8VPU2|FARP1_MOUSE	Farp1	FERM, ARHGEF and pleckstrin domain-containing protein 1 OS=Mus musculus OX=10090 GN=Farp1 PE=1 SV=1	181	53	44	50.29	2.00264e+06	2.24861e+06	2.22509e+06	2.13846e+06	2.2755e+06	2.1648e+06	2.32927e+06	2.18776e+06	2.02901e+06	2.20793e+06	2.30668e+06	2.2584e+06	2.15646e+06	2.19085e+06	2.07128e+06	2.1528e+06	2.04983e+06	2.08478e+06	2.15479e+06	2.10464e+06	2.08444e+06	2.53787e+06	2.15272e+06	2.10856e+06	2.23095e+06	2.20072e+06	2.24894e+06	2.29356e+06	2.16546e+06	2.14506e+06	2.33165e+06	2.21195e+06	2.21028e+06	2.11668e+06	2.16633e+06	2.0839e+06	2.16463e+06	2.22393e+06	2.13974e+06	2.22818e+06	2.22756e+06	2.19944e+06
	sp|F8VPZ5|ERCC6_MOUSE	Ercc6	DNA excision repair protein ERCC-6 OS=Mus musculus OX=10090 GN=Ercc6 PE=1 SV=1	13	11	7	8.1	62318	63826.7	57940.2	57462.7	61439.6	58589.8	60750	57232.6	59784.3	59574.4	62233	58362.9	57768.6	56266.8	58516.5	59314.8	69540	70984.6	74507.8	66501.7	76333.1	56626.3	64488.5	67548.1	74155.2	60432.5	66740.7	58646.5	68428.2	65029.3	63527.4	63681.9	61283	57383.2	57438.9	60305.8	64743.5	61964.5	62502.2	66909.4	72452.4	64033
	sp|F8VPZ9|BICRA_MOUSE	Bicra	BRD4-interacting chromatin-remodeling complex-associated protein OS=Mus musculus OX=10090 GN=Bicra PE=1 SV=1	21	18	17	13.56	88986.7	83684.3	84169.7	85690.1	85972.1	88709.4	85135.8	88391.5	84143.6	86121.2	86386.3	81944.1	87621.3	82482.7	87464.8	85802.9	92568.8	93403.6	87833.8	94357.4	91726.6	88702.8	88772.7	79282.3	98851.4	93037.6	90672.1	94098.4	88751.6	88709.6	93178	86628	84816.6	87610.9	79964.4	82922.2	85528.1	81267.6	89029.2	99133.3	77750.5	88714.6
	sp|F8VQB6|MYO10_MOUSE	Myo10	Unconventional myosin-X OS=Mus musculus OX=10090 GN=Myo10 PE=1 SV=1	41	25	0	10.67	983520	1.08968e+06	962273	883254	860516	881723	904600	1.02541e+06	904889	875467	934806	916168	1.06257e+06	904444	1.01628e+06	989223	806639	878673	989304	967673	953472	886465	1.03943e+06	859428	907520	958896	904255	986873	820215	962106	980796	899013	877309	920233	1.0223e+06	885325	965178	963236	862886	890496	1.11795e+06	974280
	sp|G3UWD5|AKAI1_MOUSE	Akain1	A-kinase anchor protein inhibitor 1 OS=Mus musculus OX=10090 GN=Akain1 PE=2 SV=1	6	3	3	46.37	46892.7	50762.6	47255.3	45834.2	49832.8	52121.8	45455.1	60417.7	52588.9	44898.3	49770.4	52041	49131.2	51659.6	49399.6	50749.3	53372.7	47937.1	50742.5	48675.6	55071.4	45841.4	54421.6	53049	52952.1	44487.6	57297.1	31647.6	52173.8	49394.9	56153.4	35786.2	52828.1	55103.9	50012.2	52955.3	44649.1	35336.9	50475.9	65318.3	37394.8	48301.1
	sp|G3UYX5|RGS22_MOUSE	Rgs22	Regulator of G-protein signaling 22 OS=Mus musculus OX=10090 GN=Rgs22 PE=1 SV=1	4	2	1	1.11	378781	639870	416468	460775	440641	468988	467205	540454	423306	430476	420517	509136	432555	322208	469454	506831	410662	416779	405392	464378	388130	393237	571073	413092	427306	447728	433252	369788	528583	432717	461452	424810	497820	477867	474037	637885	388913	376319	515984	639907	417424	584531
	sp|G3X982|AOXC_MOUSE	Aox3	Aldehyde oxidase 3 OS=Mus musculus OX=10090 GN=Aox3 PE=1 SV=1	23	19	0	14.23	91607.4	91166.4	95106.8	97541.6	105014	101021	90848	100275	90856.9	99753.1	111718	103669	88982.3	87685.2	86251.8	118740	101420	105153	100899	98073	102537	104241	109784	105945	103350	94685.8	99719	97949.3	100316	103399	102383	90973	88684.6	94266.2	96671.8	105287	92036.6	95090.4	111078	103833	100760	98551.1
	sp|G3X9J0|SI1L3_MOUSE	Sipa1l3	Signal-induced proliferation-associated 1-like protein 3 OS=Mus musculus OX=10090 GN=Sipa1l3 PE=1 SV=1	158	78	31	50.11	783806	822329	775796	802893	824187	835206	825114	806628	823516	824534	804228	810876	765534	768435	766548	835773	765107	786065	772447	865991	810283	814366	790061	752801	895800	763268	863224	789361	745063	778976	799461	760133	859848	825948	816552	744729	897791	785207	741330	799876	793418	830817
	sp|G3X9K3|BIG1_MOUSE	Arfgef1	Brefeldin A-inhibited guanine nucleotide-exchange protein 1 OS=Mus musculus OX=10090 GN=Arfgef1 PE=1 SV=1	268	99	71	51.46	1.9253e+06	2.02944e+06	2.10611e+06	2.03902e+06	1.89296e+06	2.00858e+06	1.96812e+06	1.94149e+06	2.10741e+06	1.94704e+06	1.86703e+06	1.93951e+06	2.02467e+06	2.03269e+06	1.89664e+06	2.03708e+06	2.01432e+06	2.0897e+06	2.06784e+06	2.04456e+06	2.04739e+06	1.90661e+06	1.89618e+06	1.99122e+06	1.98961e+06	1.98739e+06	1.97988e+06	2.08839e+06	1.97057e+06	2.04189e+06	2.01236e+06	2.0079e+06	1.9819e+06	2.02398e+06	2.01581e+06	2.01902e+06	1.98309e+06	2.04728e+06	1.99915e+06	2.05367e+06	1.91892e+06	1.97896e+06
	sp|G3XA57|RFIP2_MOUSE	Rab11fip2	Rab11 family-interacting protein 2 OS=Mus musculus OX=10090 GN=Rab11fip2 PE=1 SV=1	86	32	0	59.76	914189	1.02907e+06	968327	998943	1.01898e+06	990390	1.02573e+06	969999	1.0346e+06	962046	1.02177e+06	952699	898945	928855	849733	996293	931549	961875	980628	997457	965893	943703	924345	866275	940752	930195	913324	1.03703e+06	966614	980548	971876	967799	977020	988708	998859	909112	967392	1.07369e+06	978578	952816	1.05412e+06	949494
	sp|G5E829|AT2B1_MOUSE	Atp2b1	Plasma membrane calcium-transporting ATPase 1 OS=Mus musculus OX=10090 GN=Atp2b1 PE=1 SV=1	1519	81	41	49.92	4.0114e+07	3.92233e+07	4.17125e+07	4.22655e+07	3.80045e+07	3.90649e+07	3.8067e+07	3.71072e+07	4.01923e+07	3.9633e+07	3.63361e+07	3.5138e+07	3.68949e+07	3.8524e+07	3.64101e+07	4.02083e+07	3.93321e+07	4.09513e+07	4.14328e+07	3.95429e+07	4.01758e+07	3.79418e+07	3.25578e+07	3.60656e+07	3.82456e+07	3.59286e+07	3.42368e+07	4.39209e+07	4.0688e+07	4.06562e+07	4.07458e+07	4.07753e+07	4.13095e+07	4.01966e+07	4.08952e+07	3.84809e+07	4.06813e+07	4.05539e+07	3.79147e+07	4.16681e+07	3.79309e+07	3.98208e+07
	sp|G5E861|SCLT1_MOUSE	Sclt1	Sodium channel and clathrin linker 1 OS=Mus musculus OX=10090 GN=Sclt1 PE=1 SV=1	27	23	6	29.8	88311.7	95028.4	86478.8	94205	89733.8	92285.7	93059.6	108052	91126.5	92746.2	86606.8	88227.3	93328.7	96243.3	86035.5	91340.2	87874.7	88816.4	88753	92448.2	88058.5	89229	80606.2	86560.2	85688	84197.7	85774.9	84329.9	88677.3	90739.4	89342.4	91430.2	87146.7	89169.8	88724.9	89317.5	82354.5	90294.6	86710.8	89580.7	84811.2	92098.8
	sp|G5E869|ZN142_MOUSE	Znf142	Zinc finger protein 142 OS=Mus musculus OX=10090 GN=Znf142 PE=2 SV=1	11	7	1	4.29	3.89419e+06	4.31753e+06	4.36457e+06	4.4105e+06	4.31195e+06	4.02096e+06	4.13321e+06	4.69383e+06	3.70177e+06	3.88056e+06	4.18895e+06	4.33322e+06	4.04185e+06	3.6215e+06	4.04405e+06	4.04908e+06	4.40303e+06	4.37017e+06	4.19542e+06	4.11616e+06	4.53631e+06	3.94611e+06	3.85636e+06	3.86519e+06	3.9641e+06	3.6595e+06	3.6915e+06	4.39195e+06	4.29375e+06	4.25925e+06	4.51825e+06	4.22745e+06	4.31463e+06	4.2685e+06	4.4449e+06	4.34308e+06	4.71405e+06	4.13414e+06	4.22345e+06	4.26319e+06	4.31061e+06	4.31532e+06
	sp|G5E870|TRIPC_MOUSE	Trip12	E3 ubiquitin-protein ligase TRIP12 OS=Mus musculus OX=10090 GN=Trip12 PE=1 SV=1	176	83	4	43.11	449756	476659	450264	467290	473774	459507	468535	492018	455665	462554	469552	451514	450310	430318	452582	467282	459499	467092	471521	455788	459030	461718	469790	449011	455159	440694	449418	477826	470608	469638	470737	469299	464959	471148	470681	458314	458403	475857	469247	479613	482481	454557
	sp|G5E897|PLGT3_MOUSE	Poglut3	Protein O-glucosyltransferase 3 OS=Mus musculus OX=10090 GN=Poglut3 PE=1 SV=1	22	13	12	28.83	131113	131034	139943	147611	138662	135111	135037	130961	117573	147736	138353	148413	152718	141633	136471	129941	134862	137558	136617	127126	135467	147201	147464	141703	142362	139688	143226	142841	135784	127999	139803	129290	134145	137518	130922	130286	131052	150417	142307	129810	151511	131048
	sp|G5E8B9|ZBT11_MOUSE	Zbtb11	Zinc finger and BTB domain-containing protein 11 OS=Mus musculus OX=10090 GN=Zbtb11 PE=2 SV=1	33	23	14	19.24	164386	171293	165324	185611	167459	163765	163270	171881	170983	173878	172266	163258	168902	164912	163549	176367	159830	179865	161972	171702	161531	158828	160196	161282	166703	164666	159084	156621	175135	176690	177432	169766	167494	157507	176437	180327	165213	163162	163437	179788	163532	171129
	sp|G5E8F4|FPGT_MOUSE	Fpgt	Fucose-1-phosphate guanylyltransferase OS=Mus musculus OX=10090 GN=Fpgt PE=1 SV=1	19	11	9	19.66	68720.2	70945.3	64079.2	72749.1	52764.9	55608	72995.2	69280.5	70565.9	65411.5	53009.2	51493.4	71998.2	69550.3	74813.3	71579	62686.2	71100.6	61923	67237.8	64058	65303.8	79332	69977.8	60382.2	66099.4	87512.3	72460.5	75879.7	81218.9	73097.2	76036.8	63840.2	91191.7	55908.5	64473.2	74609.4	72938.4	70966.8	66950.1	62807.6	69148.3
	sp|G5E8K5|ANK3_MOUSE	Ank3	Ankyrin-3 OS=Mus musculus OX=10090 GN=Ank3 PE=1 SV=1	646	136	0	68.38	1.28443e+07	1.2379e+07	1.22066e+07	1.22629e+07	1.22185e+07	1.23289e+07	1.13971e+07	1.26842e+07	1.31934e+07	1.20538e+07	1.17386e+07	1.10017e+07	1.16255e+07	1.18071e+07	1.24496e+07	1.2192e+07	1.2832e+07	1.24424e+07	1.25062e+07	1.25978e+07	1.27551e+07	1.10143e+07	1.16633e+07	1.12627e+07	1.18816e+07	1.21291e+07	1.08701e+07	1.22224e+07	1.23828e+07	1.24494e+07	1.19235e+07	1.23714e+07	1.23188e+07	1.212e+07	1.22809e+07	1.30812e+07	1.29355e+07	1.20745e+07	1.20543e+07	1.24166e+07	1.20556e+07	1.20756e+07
	sp|G5E8P0|GCP6_MOUSE	Tubgcp6	Gamma-tubulin complex component 6 OS=Mus musculus OX=10090 GN=Tubgcp6 PE=1 SV=1	52	35	22	23.06	180453	196419	179194	175062	177677	180656	170506	191847	178915	178743	178673	173187	171699	172715	165411	180361	180130	183493	182888	183383	170132	161495	179688	171975	175672	177759	163978	175935	175512	179213	172394	179258	174638	168361	176634	180196	180447	172451	174705	172023	187591	172603
	sp|G5E8P1|BRD1_MOUSE	Brd1	Bromodomain-containing protein 1 OS=Mus musculus OX=10090 GN=Brd1 PE=1 SV=1	41	30	0	27.13	117887	113152	113603	120308	120999	112408	118844	110485	112479	113502	121891	115333	113772	118231	123755	116529	120574	112187	105001	105496	112115	123225	117550	113775	118929	115913	109540	112535	119522	113294	115477	120167	117692	118717	123914	112835	119782	116127	112227	124954	120175	125307
	sp|G5E8Q8|AGRF5_MOUSE	Adgrf5	Adhesion G protein-coupled receptor F5 OS=Mus musculus OX=10090 GN=Adgrf5 PE=1 SV=1	22	16	2	10.9	89298.3	75737.8	81647.7	89219.7	87085.1	74973.2	87797.1	87692.4	77011.1	84574.2	85176.4	69775.4	79439.8	83353.9	79998.1	80810.8	82400.4	78085.9	82147.2	83494.7	83532.5	71017.1	72674.2	76796.4	84397.9	79124.7	83586.7	80344.5	85694	81423.4	81618.3	82357.9	84660.3	81531.8	81062.4	81158.1	84805.9	82208.1	83294.4	90599.3	74212.2	84872.1
	sp|O08528|HXK2_MOUSE	Hk2	Hexokinase-2 OS=Mus musculus OX=10090 GN=Hk2 PE=1 SV=1	357	39	25	39.59	1.57343e+07	1.57528e+07	1.701e+07	1.60658e+07	1.66767e+07	1.44679e+07	1.72094e+07	1.56577e+07	1.44061e+07	1.64788e+07	1.68661e+07	1.43948e+07	1.552e+07	1.55521e+07	1.55136e+07	1.6231e+07	1.54668e+07	1.64134e+07	1.53656e+07	1.58813e+07	1.53157e+07	1.70975e+07	1.57489e+07	1.48413e+07	1.51924e+07	1.53902e+07	1.60469e+07	1.69441e+07	1.60043e+07	1.674e+07	1.64498e+07	1.63387e+07	1.57764e+07	1.62022e+07	1.65335e+07	1.47504e+07	1.54875e+07	1.65963e+07	1.57987e+07	1.63025e+07	1.6759e+07	1.605e+07
	sp|O08529|CAN2_MOUSE	Capn2	Calpain-2 catalytic subunit OS=Mus musculus OX=10090 GN=Capn2 PE=1 SV=4	161	37	13	48	2.87585e+06	2.86634e+06	2.99063e+06	2.87067e+06	2.97005e+06	2.97995e+06	2.65496e+06	2.78813e+06	3.00464e+06	3.03172e+06	2.98136e+06	3.10076e+06	3.10218e+06	3.20279e+06	3.1705e+06	2.97308e+06	2.94267e+06	2.91966e+06	2.88542e+06	2.9661e+06	2.98036e+06	2.97361e+06	3.75861e+06	3.02007e+06	2.92907e+06	3.19442e+06	3.46935e+06	2.99042e+06	2.90802e+06	2.95536e+06	2.97332e+06	2.97737e+06	2.93392e+06	3.03084e+06	2.94726e+06	3.29696e+06	3.09234e+06	3.11467e+06	3.09342e+06	3.04741e+06	2.86307e+06	2.91398e+06
	sp|O08530|S1PR1_MOUSE	S1pr1	Sphingosine 1-phosphate receptor 1 OS=Mus musculus OX=10090 GN=S1pr1 PE=1 SV=3	41	13	13	24.61	1.48082e+06	1.51574e+06	1.4974e+06	1.63404e+06	1.57012e+06	1.56571e+06	1.53125e+06	1.54183e+06	1.534e+06	1.49904e+06	1.52341e+06	1.45351e+06	1.40611e+06	1.42112e+06	1.4383e+06	1.49584e+06	1.49816e+06	1.51355e+06	1.50603e+06	1.51209e+06	1.50185e+06	1.4856e+06	1.44531e+06	1.36184e+06	1.48968e+06	1.41841e+06	1.35344e+06	1.60043e+06	1.63802e+06	1.57974e+06	1.64882e+06	1.52883e+06	1.5177e+06	1.48945e+06	1.45944e+06	1.457e+06	1.48169e+06	1.57458e+06	1.56744e+06	1.57473e+06	1.45606e+06	1.6378e+06
	sp|O08532|CA2D1_MOUSE	Cacna2d1	Voltage-dependent calcium channel subunit alpha-2/delta-1 OS=Mus musculus OX=10090 GN=Cacna2d1 PE=1 SV=1	327	60	0	44.97	6.99885e+06	7.07478e+06	7.00361e+06	7.10369e+06	7.52051e+06	7.37417e+06	8.00027e+06	8.71701e+06	6.69926e+06	7.35835e+06	6.90301e+06	6.38449e+06	6.1135e+06	6.35963e+06	5.74764e+06	6.82005e+06	6.6929e+06	7.06365e+06	7.50309e+06	7.30947e+06	7.04829e+06	7.96809e+06	5.76705e+06	6.40547e+06	6.61214e+06	6.60646e+06	6.06985e+06	7.41504e+06	6.86778e+06	6.85877e+06	7.67073e+06	6.93196e+06	6.94376e+06	6.96056e+06	6.88988e+06	6.62252e+06	6.77799e+06	7.37848e+06	7.14402e+06	7.52389e+06	7.7353e+06	7.0005e+06
	sp|O08539|BIN1_MOUSE	Bin1	Myc box-dependent-interacting protein 1 OS=Mus musculus OX=10090 GN=Bin1 PE=1 SV=1	517	39	4	61.22	2.12923e+07	1.92047e+07	2.05755e+07	1.96499e+07	1.98451e+07	2.07309e+07	2.04209e+07	2.15735e+07	2.2794e+07	2.0139e+07	1.89696e+07	1.82947e+07	1.92855e+07	2.01218e+07	2.00177e+07	2.20165e+07	2.2814e+07	2.20042e+07	2.18788e+07	2.17235e+07	2.2551e+07	2.04196e+07	1.93411e+07	1.89792e+07	2.04518e+07	1.94443e+07	1.93727e+07	1.96042e+07	2.04823e+07	2.09088e+07	2.08289e+07	1.97143e+07	2.0275e+07	1.98455e+07	1.97185e+07	2.30771e+07	2.20991e+07	1.96102e+07	2.08706e+07	2.07993e+07	1.98122e+07	2.12047e+07
	sp|O08543|EFNA5_MOUSE	Efna5	Ephrin-A5 OS=Mus musculus OX=10090 GN=Efna5 PE=1 SV=1	9	6	2	30.26	90775	95803.6	102489	92164.2	88853.1	82230.9	85488.5	91676.7	97524.4	96412	86791.4	84263.4	99059.7	103380	94723.3	102074	94909.6	109448	94163.4	93610.2	99439.5	84500.1	92887.5	100209	88096.7	97758.7	86641.3	97200.2	106586	98372.2	105214	99322.2	98312.3	100045	95795	102974	94486.6	102704	98765.3	82760.4	98272.3	101737
	sp|O08547|SC22B_MOUSE	Sec22b	Vesicle-trafficking protein SEC22b OS=Mus musculus OX=10090 GN=Sec22b PE=1 SV=3	102	16	16	60.46	4.86179e+06	4.52595e+06	4.9933e+06	4.99306e+06	4.86136e+06	4.7896e+06	4.91078e+06	5.03491e+06	4.58321e+06	4.63885e+06	4.82438e+06	4.82917e+06	4.7832e+06	4.81177e+06	5.16452e+06	4.82028e+06	4.79897e+06	4.96605e+06	4.88795e+06	4.75421e+06	4.71026e+06	4.97387e+06	4.6494e+06	4.68865e+06	4.68564e+06	4.6754e+06	4.50215e+06	5.14325e+06	4.85196e+06	4.8313e+06	4.65106e+06	4.87491e+06	4.85284e+06	4.97136e+06	5.02499e+06	4.84944e+06	4.91106e+06	5.32037e+06	5.03447e+06	4.75328e+06	5.21841e+06	4.92179e+06
	sp|O08550|KMT2B_MOUSE	Kmt2b	Histone-lysine N-methyltransferase 2B OS=Mus musculus OX=10090 GN=Kmt2b PE=1 SV=3	30	26	0	10.98	127815	116947	124346	120911	126173	123091	120442	127051	118675	119329	119615	117939	112662	112004	125532	114915	105690	128534	126602	129893	121137	120779	116301	137908	118105	137608	104684	113377	103223	114697	125978	115126	114478	116341	118675	123678	114462	114585	119935	115968	121056	114989
	sp|O08553|DPYL2_MOUSE	Dpysl2	Dihydropyrimidinase-related protein 2 OS=Mus musculus OX=10090 GN=Dpysl2 PE=1 SV=2	2706	57	48	82.52	9.3248e+07	8.9531e+07	9.07341e+07	9.06125e+07	9.00552e+07	9.13974e+07	9.41529e+07	9.71605e+07	9.93233e+07	8.69351e+07	8.84659e+07	8.46707e+07	9.1487e+07	9.04024e+07	8.57624e+07	9.64627e+07	9.85188e+07	9.83879e+07	9.59028e+07	9.80439e+07	9.92805e+07	9.12501e+07	8.80761e+07	8.74846e+07	9.12068e+07	9.09144e+07	8.94665e+07	9.04372e+07	9.10047e+07	9.40111e+07	8.88327e+07	9.06357e+07	9.09826e+07	9.09993e+07	8.88546e+07	9.57533e+07	9.3237e+07	8.82908e+07	9.00726e+07	9.02727e+07	9.15644e+07	9.50046e+07
	sp|O08573|LEG9_MOUSE	Lgals9	Galectin-9 OS=Mus musculus OX=10090 GN=Lgals9 PE=1 SV=1	16	11	0	30.31	106802	104957	107966	116792	100911	112167	93669.2	93364.3	97543.6	103084	112729	135383	135516	124550	142978	113638	110070	93327.9	99824.6	99888.9	103639	115604	143361	115870	122432	116775	144010	105087	115244	107397	104337	111093	109835	109773	107281	112717	109686	116237	109471	105929	115928	114480
	sp|O08576|RUN3A_MOUSE	Rundc3a	RUN domain-containing protein 3A OS=Mus musculus OX=10090 GN=Rundc3a PE=1 SV=1	56	26	3	49.55	640906	603626	734626	652561	589338	628089	653812	576487	603184	625475	695256	772885	790181	689747	704384	621001	624144	621398	609761	604605	613337	744662	668835	682309	686767	713105	726610	623875	660089	624540	623505	658869	667000	689226	705548	617337	651039	665114	698350	644701	638370	614530
	sp|O08579|EMD_MOUSE	Emd	Emerin OS=Mus musculus OX=10090 GN=Emd PE=1 SV=1	49	14	0	49.03	1.11657e+06	1.01261e+06	1.08874e+06	1.05817e+06	1.14659e+06	1.10073e+06	1.20321e+06	994010	1.12441e+06	1.02758e+06	1.09074e+06	1.07797e+06	997804	1.05891e+06	1.07069e+06	1.05426e+06	1.08063e+06	1.10741e+06	1.10002e+06	1.0956e+06	1.0916e+06	1.1294e+06	1.00699e+06	1.11011e+06	1.08621e+06	1.05198e+06	993291	1.11382e+06	1.07979e+06	1.0506e+06	1.06511e+06	1.07256e+06	1.05488e+06	1.10144e+06	1.13169e+06	1.09972e+06	1.1422e+06	1.14076e+06	1.06404e+06	997199	1.16793e+06	1.08756e+06
	sp|O08580|ERR1_MOUSE	Esrra	Steroid hormone receptor ERR1 OS=Mus musculus OX=10090 GN=Esrra PE=1 SV=4	13	9	0	29.86	66172.5	64189	77926	77100.9	68798.4	68458.2	67609.1	65297.8	69429.6	59621.9	72809.7	61218.4	65883.4	70530.8	80575.6	69517	66868.8	72712.1	70616.4	69759	66223.8	60549.1	71166.3	70331.9	78590.5	81673.7	66338.9	73443.9	75280.8	76102.4	69643.4	68914	67415.4	72049.1	75795.1	67413.2	79438.2	72072	73356.7	68326.4	75479	70110.3
	sp|O08582|GTPB1_MOUSE	Gtpbp1	GTP-binding protein 1 OS=Mus musculus OX=10090 GN=Gtpbp1 PE=1 SV=2	112	33	22	58.08	814441	827649	800428	846161	875923	755033	846896	826722	839443	809525	860077	706195	774882	803050	787996	838942	809463	876756	817394	855969	807111	765724	755644	836057	805719	803783	732479	790375	840851	844551	838224	825961	845163	817326	827997	808348	872538	788840	801107	828339	802406	863526
	sp|O08583|THOC4_MOUSE	Alyref	THO complex subunit 4 OS=Mus musculus OX=10090 GN=Alyref PE=1 SV=3	70	14	3	49.41	1.3566e+06	1.43384e+06	1.45681e+06	1.34237e+06	1.43757e+06	1.43579e+06	1.39643e+06	1.49103e+06	1.3371e+06	1.42182e+06	1.42026e+06	1.42588e+06	1.35013e+06	1.24455e+06	1.54695e+06	1.35755e+06	1.37978e+06	1.42185e+06	1.39581e+06	1.39142e+06	1.34098e+06	1.3498e+06	1.39519e+06	1.46911e+06	1.37507e+06	1.33731e+06	1.29763e+06	1.44634e+06	1.47249e+06	1.43064e+06	1.32414e+06	1.55337e+06	1.47271e+06	1.4758e+06	1.51117e+06	1.2294e+06	1.53387e+06	1.48879e+06	1.36612e+06	1.36519e+06	1.46297e+06	1.49494e+06
	sp|O08585|CLCA_MOUSE	Clta	Clathrin light chain A OS=Mus musculus OX=10090 GN=Clta PE=1 SV=2	182	12	0	27.23	2.96232e+07	3.10803e+07	3.13088e+07	3.19886e+07	3.00856e+07	2.88516e+07	3.18641e+07	3.23643e+07	3.16937e+07	2.91969e+07	2.82137e+07	2.45236e+07	2.59495e+07	2.81654e+07	2.41507e+07	3.28168e+07	3.21665e+07	3.13568e+07	3.29278e+07	3.0932e+07	3.28063e+07	2.62318e+07	2.58432e+07	2.61091e+07	2.88471e+07	2.57536e+07	2.61917e+07	3.22395e+07	2.94523e+07	3.13757e+07	2.8879e+07	2.89551e+07	3.00401e+07	2.94108e+07	2.95866e+07	2.8445e+07	3.01533e+07	3.22224e+07	3.18233e+07	2.99938e+07	3.27643e+07	3.08007e+07
	sp|O08586|PTEN_MOUSE	Pten	Phosphatidylinositol 3,4,5-trisphosphate 3-phosphatase and dual-specificity protein phosphatase PTEN OS=Mus musculus OX=10090 GN=Pten PE=1 SV=1	52	20	0	57.81	1.22144e+06	1.3625e+06	1.28384e+06	1.32203e+06	1.25853e+06	1.33828e+06	1.22467e+06	1.32717e+06	1.33851e+06	1.25917e+06	1.23212e+06	1.23438e+06	1.282e+06	1.35807e+06	1.27643e+06	1.34797e+06	1.37257e+06	1.36185e+06	1.31612e+06	1.29144e+06	1.30112e+06	1.22495e+06	1.33386e+06	1.26551e+06	1.32e+06	1.26838e+06	1.27534e+06	1.31251e+06	1.32165e+06	1.35887e+06	1.30545e+06	1.34934e+06	1.36934e+06	1.33208e+06	1.34343e+06	1.33136e+06	1.37624e+06	1.32939e+06	1.31284e+06	1.36662e+06	1.24913e+06	1.29724e+06
	sp|O08599|STXB1_MOUSE	Stxbp1	Syntaxin-binding protein 1 OS=Mus musculus OX=10090 GN=Stxbp1 PE=1 SV=2	2219	78	6	79.29	8.48034e+07	8.71085e+07	9.02558e+07	8.88736e+07	8.69096e+07	9.00797e+07	8.44685e+07	9.76366e+07	9.35592e+07	8.81318e+07	8.13655e+07	7.41235e+07	7.63212e+07	8.31026e+07	7.43002e+07	9.46781e+07	9.08312e+07	9.29897e+07	8.84411e+07	9.37241e+07	8.91794e+07	8.20331e+07	7.40815e+07	8.03202e+07	8.18216e+07	8.35164e+07	7.10304e+07	9.34877e+07	8.85339e+07	9.27871e+07	9.35734e+07	8.86228e+07	8.81044e+07	8.81926e+07	8.78632e+07	9.38085e+07	9.26643e+07	8.80504e+07	8.23338e+07	9.16379e+07	8.61919e+07	9.17983e+07
	sp|O08600|NUCG_MOUSE	Endog	Endonuclease G, mitochondrial OS=Mus musculus OX=10090 GN=Endog PE=1 SV=1	35	17	17	57.14	448520	435485	438940	460810	445101	446416	444183	551613	458554	450119	435572	424390	444539	455457	459742	437017	473421	469875	460150	453421	479250	401526	418630	475318	466850	439896	407338	442942	430115	487976	456116	414126	461450	471072	446409	456077	448048	449305	414750	455574	432613	466185
	sp|O08601|MTP_MOUSE	Mttp	Microsomal triglyceride transfer protein large subunit OS=Mus musculus OX=10090 GN=Mttp PE=1 SV=2	49	30	0	37.47	113568	124416	121397	119158	119358	118084	125597	112718	100798	119873	119478	125949	91153.7	98506.4	113178	127619	105167	112783	99718.9	105737	110443	150562	132022	105662	108794	112441	118142	124133	112489	117253	140736	119817	119229	117661	116562	123108	122116	115806	110807	144957	134949	115967
	sp|O08605|MKNK1_MOUSE	Mknk1	MAP kinase-interacting serine/threonine-protein kinase 1 OS=Mus musculus OX=10090 GN=Mknk1 PE=1 SV=2	23	14	11	35.36	92092.9	101120	93193.6	101480	91261.1	94482	92579.2	92014.1	89993.7	83482.6	98606.1	107901	99183.6	101364	120270	96288.9	89870.8	94056.8	93669.1	88165.4	93125	94504.8	112096	95673.3	97054.3	97206.1	96841.7	100703	100350	99060.8	97269	97906.8	94261.4	94513.3	94433.7	88765	98989.1	98537.2	97338.8	101406	97814.2	90333.7
	sp|O08638|MYH11_MOUSE	Myh11	Myosin-11 OS=Mus musculus OX=10090 GN=Myh11 PE=1 SV=1	539	168	0	58.11	1.29379e+07	8.03696e+06	7.27921e+06	1.16702e+07	1.07427e+07	7.59756e+06	8.0713e+06	1.05027e+07	7.93325e+06	9.09149e+06	9.46719e+06	9.1434e+06	7.56849e+06	7.20781e+06	6.97143e+06	6.94368e+06	9.7253e+06	8.69534e+06	9.07073e+06	7.9824e+06	8.84355e+06	8.03576e+06	6.49673e+06	8.72571e+06	8.43934e+06	7.26817e+06	8.07374e+06	7.86793e+06	9.01375e+06	9.04986e+06	8.86197e+06	9.08711e+06	7.94598e+06	8.66883e+06	7.96349e+06	8.73189e+06	8.30174e+06	8.94697e+06	8.36734e+06	9.0877e+06	9.49603e+06	9.01603e+06
	sp|O08641|SH3Y1_MOUSE	Sh3yl1	SH3 domain-containing YSC84-like protein 1 OS=Mus musculus OX=10090 GN=Sh3yl1 PE=1 SV=1	12	9	0	23.23	45037.8	48288.9	52510.3	53068.7	51494.9	48211	50580.5	45993	53553.3	38657.9	52519.4	48405.9	47576.7	56175.4	38258.8	50654.6	54366.7	50919.1	52801.5	49772.8	53380.7	52507.9	51701.9	45052	55084.4	45536.5	46791.8	52437	58613	41957.3	58058.5	49621.8	56997.2	45926.2	53578.7	44577.9	56913.9	38862.1	50189.7	46103	47604	53027.8
	sp|O08644|EPHB6_MOUSE	Ephb6	Ephrin type-B receptor 6 OS=Mus musculus OX=10090 GN=Ephb6 PE=2 SV=4	60	36	11	43.1	538308	454527	537363	485703	490705	476963	511399	464613	502627	492943	478300	456689	491505	476575	439945	507096	499200	531507	502153	502286	486082	558775	431489	448589	463844	478412	484391	556060	529079	525479	552526	516517	532924	528884	541994	492707	485664	556169	519149	533894	480739	519640
	sp|O08648|M3K4_MOUSE	Map3k4	Mitogen-activated protein kinase kinase kinase 4 OS=Mus musculus OX=10090 GN=Map3k4 PE=1 SV=2	109	63	0	39.95	305836	316930	308363	301335	308897	306760	312639	327644	323400	316356	309236	300977	319396	303388	301245	321948	318443	322862	319609	319072	317522	306141	311295	304217	312367	320210	321386	312443	298149	314772	309390	314942	299828	305217	310614	310158	298302	324937	310547	304507	313086	310524
	sp|O08663|MAP2_MOUSE	Metap2	Methionine aminopeptidase 2 OS=Mus musculus OX=10090 GN=Metap2 PE=1 SV=1	94	28	0	58.58	1.29856e+06	1.22464e+06	1.29188e+06	1.26397e+06	1.28559e+06	1.27303e+06	1.26323e+06	1.50333e+06	1.24678e+06	1.25322e+06	1.24508e+06	1.31753e+06	1.3735e+06	1.30621e+06	1.42688e+06	1.23674e+06	1.31648e+06	1.24692e+06	1.31233e+06	1.28351e+06	1.31178e+06	1.33943e+06	1.31403e+06	1.30447e+06	1.35709e+06	1.32125e+06	1.36573e+06	1.31233e+06	1.2803e+06	1.25956e+06	1.31412e+06	1.29957e+06	1.30825e+06	1.33089e+06	1.30254e+06	1.30374e+06	1.3243e+06	1.32287e+06	1.3032e+06	1.30618e+06	1.3099e+06	1.26219e+06
	sp|O08665|SEM3A_MOUSE	Sema3a	Semaphorin-3A OS=Mus musculus OX=10090 GN=Sema3a PE=1 SV=2	19	15	10	21.5	69324.9	74836.2	78054.3	69953.4	70403.1	69849.8	70576.7	77695.2	71964.2	72503.6	73559.6	76249	76991.5	71375.2	82687	68526.9	75237	77051.6	70790.4	70330.9	68138.3	70581.3	78340.6	66149.6	64612.5	71482.6	58994.8	81554.3	72734.2	75661.2	72838.3	73892.6	70866.2	67704.9	74468.8	74690.7	77558.1	75240.9	64845.5	76766.1	68771.4	74209.7
	sp|O08672|KIFC2_MOUSE	Kifc2	Kinesin-like protein KIFC2 OS=Mus musculus OX=10090 GN=Kifc2 PE=1 SV=1	49	27	24	36.74	221917	241893	230698	229890	228075	222675	240733	246183	241181	240965	226321	209317	235829	232296	204639	238058	244080	243463	234822	251799	243846	217881	203990	209094	227622	222535	205630	223249	236984	232717	235967	233779	226794	223521	237181	207800	226464	233751	230143	231891	224074	228743
	sp|O08677|KNG1_MOUSE	Kng1	Kininogen-1 OS=Mus musculus OX=10090 GN=Kng1 PE=1 SV=1	76	25	0	35.55	701287	694450	735679	736807	833313	753823	873804	842743	811107	733817	830330	704322	857822	816237	618330	946960	851929	780297	792736	856237	840625	862312	636472	781768	800884	736255	715342	741173	689929	750609	763416	739573	801878	775877	686876	892427	680194	752952	777162	809936	825347	796756
	sp|O08688|CAN5_MOUSE	Capn5	Calpain-5 OS=Mus musculus OX=10090 GN=Capn5 PE=1 SV=1	106	43	42	63.28	1.14e+06	1.20085e+06	1.15235e+06	1.11028e+06	1.16087e+06	1.12045e+06	1.13855e+06	1.16944e+06	1.19093e+06	1.14431e+06	1.15757e+06	1.07001e+06	1.16531e+06	1.07125e+06	1.0504e+06	1.18024e+06	1.11654e+06	1.16948e+06	1.14677e+06	1.20709e+06	1.12193e+06	1.22495e+06	1.0878e+06	1.01917e+06	1.12621e+06	1.15815e+06	1.1879e+06	1.1551e+06	1.16131e+06	1.12038e+06	1.23487e+06	1.17906e+06	1.21625e+06	1.20374e+06	1.22907e+06	1.25205e+06	1.13729e+06	1.17801e+06	1.15559e+06	1.20893e+06	1.14014e+06	1.13123e+06
	sp|O08691|ARGI2_MOUSE	Arg2	Arginase-2, mitochondrial OS=Mus musculus OX=10090 GN=Arg2 PE=1 SV=1	8	6	6	17.23	125184	110701	118280	132142	86522.3	106573	118426	84907.8	82462.5	96025.6	84686.1	81057.8	83838.3	84987.9	82867.8	106271	61810.1	93545.6	85527.3	94414.9	87357.6	129049	119146	84445	77308.2	103472	80116.9	96677.2	84394.2	93120.9	92491.6	99645.8	85802.6	104413	85993.6	84188.2	73490.7	79891.7	98339.3	81165.1	73218.1	90731.5
	sp|O08692|NGP_MOUSE	Ngp	Neutrophilic granule protein OS=Mus musculus OX=10090 GN=Ngp PE=1 SV=1	4	4	4	20.36	50258.6	43449.3	57922.3	62632.4	52664.3	46020.2	61159.3	48729.3	59918.8	41666.7	78438.6	36069.1	49084.6	73471	54450.6	48522.6	65026.2	54355.2	61366.1	62650.4	51562.5	55862.8	46904.6	72075.6	68271.6	47974.8	46473.4	45400.4	32120.6	42540.8	38915.5	58355.3	38009.5	49594.6	65590.9	49549.1	54361.8	38699.3	45301.6	62417.2	53343.1	63600.3
	sp|O08709|PRDX6_MOUSE	Prdx6	Peroxiredoxin-6 OS=Mus musculus OX=10090 GN=Prdx6 PE=1 SV=3	401	24	0	74.55	3.67517e+07	3.86848e+07	3.93021e+07	3.82899e+07	4.00968e+07	4.03415e+07	3.6723e+07	3.9335e+07	3.56161e+07	3.95184e+07	4.24169e+07	4.94341e+07	4.95162e+07	4.13872e+07	5.82089e+07	3.70099e+07	3.65264e+07	3.54325e+07	3.44911e+07	3.65307e+07	3.79486e+07	5.1969e+07	7.02504e+07	4.17012e+07	4.20485e+07	5.07297e+07	6.21274e+07	3.97814e+07	4.2727e+07	3.84465e+07	4.1037e+07	3.97499e+07	4.27489e+07	3.88897e+07	3.89292e+07	4.4411e+07	4.72163e+07	4.00256e+07	4.2563e+07	4.03805e+07	3.82663e+07	3.87912e+07
	sp|O08715|AKAP1_MOUSE	Akap1	A-kinase anchor protein 1, mitochondrial OS=Mus musculus OX=10090 GN=Akap1 PE=1 SV=4	88	31	0	36.06	445841	472483	446724	443672	481579	489494	467387	467437	456847	470453	471315	483333	432230	422073	459905	457083	460794	446570	467729	450794	463695	448719	461927	427552	446257	447997	448227	465598	461377	448876	448506	440259	438144	460549	448895	456856	465214	461660	452036	437579	455843	447093
	sp|O08734|BAK_MOUSE	Bak1	Bcl-2 homologous antagonist/killer OS=Mus musculus OX=10090 GN=Bak1 PE=1 SV=3	9	4	1	20.09	80083.1	78112.7	77647.6	83058.1	82724	86871.8	91403.9	92544.2	71027.5	82846.1	84796.5	104964	97547	83366.4	97247.6	73116.2	85859.6	80446.4	73390.7	81489.1	84059.6	109128	92155	97241.9	95920.7	89537.2	99466.9	97748.7	76959.2	73039	93916.3	93611.2	84026	87300.5	98236.2	90479.9	88863.6	96549.6	78142.2	90569.8	82741	85702.1
	sp|O08738|CASP6_MOUSE	Casp6	Caspase-6 OS=Mus musculus OX=10090 GN=Casp6 PE=1 SV=1	9	8	4	28.62	88892.5	89225.6	86673.2	85814.2	86301.9	91996.6	86871.3	91914.5	64014	77008.2	98651.1	106315	106972	85168.5	98521.1	79909.9	84933.6	76250.3	89071	69214.1	82236.5	105141	110533	108400	113860	89849.6	120396	94838.2	68696.9	78140.4	88135.6	87729	73453.6	101205	91844.5	84373.2	93571.1	91111.7	81977.2	77049.2	85682.6	79532.8
	sp|O08739|AMPD3_MOUSE	Ampd3	AMP deaminase 3 OS=Mus musculus OX=10090 GN=Ampd3 PE=1 SV=2	88	41	0	51.04	708695	726837	729394	687948	743612	716546	732220	684412	680719	740283	752554	804625	764249	706598	778520	718774	653886	658012	680445	668009	690413	726684	876290	753224	746583	753751	909807	732291	712366	734054	687477	729764	745031	706875	712455	735819	697793	745229	695078	709765	721018	708316
	sp|O08740|RPB11_MOUSE	Polr2j	DNA-directed RNA polymerase II subunit RPB11 OS=Mus musculus OX=10090 GN=Polr2j PE=1 SV=1	13	5	2	39.31	170836	158115	169419	167086	169061	173997	171892	148341	185064	164623	163524	169520	152245	192177	168659	149228	161413	179076	170594	169811	150458	161225	170451	186904	156149	165728	160430	183976	158057	167384	162211	163264	184182	167971	159799	172347	172221	180855	157365	132087	160221	166266
	sp|O08746|MATN2_MOUSE	Matn2	Matrilin-2 OS=Mus musculus OX=10090 GN=Matn2 PE=2 SV=2	20	15	0	18.72	70697.2	76582.8	73415.5	79708.4	73700.3	66656.5	73563.7	64435	58074.5	74554.4	79794.4	86386.7	91289.8	68481.6	74445.7	72129	79783.8	82565.2	67919.2	67519	82683.7	75543	84191.5	76775.1	81621.1	70598.4	72733	74637.6	68493.3	78136.4	74253	77103.4	75538	79520.5	69646.8	74210.4	68736.6	72808	70616.2	77522.8	58781.3	78046.2
	sp|O08747|UNC5C_MOUSE	Unc5c	Netrin receptor UNC5C OS=Mus musculus OX=10090 GN=Unc5c PE=1 SV=1	58	29	0	29	283597	319660	305971	311367	294781	306591	306716	321052	313835	331292	296764	299913	301646	280207	294340	313236	279968	300887	304551	316049	309751	268494	285438	280883	298873	310736	307594	300646	306889	311493	309023	303723	308227	312710	307857	289948	303576	296197	303210	306550	293760	291136
	sp|O08749|DLDH_MOUSE	Dld	Dihydrolipoyl dehydrogenase, mitochondrial OS=Mus musculus OX=10090 GN=Dld PE=1 SV=2	857	36	2	68.76	3.15892e+07	3.2555e+07	3.36067e+07	3.31194e+07	3.30712e+07	3.21626e+07	3.36391e+07	3.55067e+07	3.26737e+07	3.41343e+07	3.21675e+07	3.08862e+07	3.10026e+07	3.05776e+07	3.17118e+07	3.30734e+07	3.29925e+07	3.37533e+07	3.20953e+07	3.35566e+07	3.37746e+07	3.06651e+07	3.17874e+07	3.16077e+07	3.20756e+07	3.14724e+07	3.06972e+07	3.26559e+07	3.36361e+07	3.42239e+07	3.33392e+07	3.13451e+07	3.31942e+07	3.18644e+07	3.23741e+07	3.11174e+07	3.42163e+07	3.09146e+07	3.1483e+07	3.28405e+07	3.20443e+07	3.39168e+07
	sp|O08756|HCD2_MOUSE	Hsd17b10	3-hydroxyacyl-CoA dehydrogenase type-2 OS=Mus musculus OX=10090 GN=Hsd17b10 PE=1 SV=4	80	14	3	73.94	1.98113e+06	1.95224e+06	2.04636e+06	2.12419e+06	1.97852e+06	2.16668e+06	2.01453e+06	1.73295e+06	1.98025e+06	2.05428e+06	1.92813e+06	2.22838e+06	1.78807e+06	2.43439e+06	1.97111e+06	2.01087e+06	1.80912e+06	1.63083e+06	1.41399e+06	1.72162e+06	1.60745e+06	2.00443e+06	2.20174e+06	2.11843e+06	1.76819e+06	2.85376e+06	1.73387e+06	1.50392e+06	2.1354e+06	2.06351e+06	2.02362e+06	2.09334e+06	2.02326e+06	1.7607e+06	1.8622e+06	1.93181e+06	2.14979e+06	1.89717e+06	1.87804e+06	1.80766e+06	1.69418e+06	2.07414e+06
	sp|O08759|UBE3A_MOUSE	Ube3a	Ubiquitin-protein ligase E3A OS=Mus musculus OX=10090 GN=Ube3a PE=1 SV=2	198	63	1	56.44	1.31935e+06	1.36233e+06	1.33632e+06	1.31273e+06	1.31296e+06	1.34863e+06	1.4149e+06	1.33162e+06	1.38713e+06	1.31055e+06	1.25048e+06	1.24441e+06	1.24429e+06	1.29749e+06	1.23159e+06	1.36117e+06	1.29309e+06	1.3591e+06	1.33587e+06	1.37124e+06	1.3055e+06	1.33284e+06	1.15907e+06	1.27241e+06	1.25109e+06	1.28847e+06	1.20829e+06	1.34798e+06	1.32413e+06	1.33732e+06	1.33194e+06	1.30471e+06	1.34806e+06	1.3233e+06	1.34634e+06	1.3114e+06	1.2859e+06	1.38933e+06	1.33654e+06	1.33999e+06	1.3396e+06	1.32437e+06
	sp|O08784|TCOF_MOUSE	Tcof1	Treacle protein OS=Mus musculus OX=10090 GN=Tcof1 PE=1 SV=1	141	55	0	44.09	730878	732953	783151	802187	718684	782334	704182	713950	716354	768884	713842	793626	762860	791487	827724	800639	756091	748518	740561	708423	734257	750507	807042	783542	771934	723590	700686	804042	727401	767348	734638	767151	720452	732184	769099	756474	786345	815331	743577	795863	786273	776988
	sp|O08785|CLOCK_MOUSE	Clock	Circadian locomoter output cycles protein kaput OS=Mus musculus OX=10090 GN=Clock PE=1 SV=1	17	13	0	14.62	102713	97140.7	104792	99942.6	97718	95828.3	97430.1	83038.1	102491	95643.3	96460.8	93386.9	85883.7	101051	93887.1	95886.4	97574.5	109673	96735	100926	95811.5	96748.7	93113.6	96918.2	86165.6	90626.9	84207.4	99762.3	97740.6	97225.7	99501.9	95476.5	100218	98177.3	109033	100460	104553	104578	97997	97423	96958.6	91046
	sp|O08788|DCTN1_MOUSE	Dctn1	Dynactin subunit 1 OS=Mus musculus OX=10090 GN=Dctn1 PE=1 SV=3	613	100	4	67.76	7.6463e+06	7.51588e+06	7.72907e+06	7.45479e+06	7.5121e+06	7.52582e+06	7.61571e+06	7.81005e+06	7.89794e+06	7.28494e+06	7.46181e+06	7.19552e+06	7.63413e+06	7.55323e+06	7.2447e+06	7.49178e+06	7.67894e+06	7.78471e+06	7.61899e+06	7.80558e+06	7.6766e+06	7.63603e+06	7.37795e+06	7.58704e+06	7.52006e+06	7.5689e+06	7.51233e+06	7.65285e+06	7.57776e+06	7.66339e+06	7.45517e+06	7.62704e+06	7.6783e+06	7.75783e+06	7.65372e+06	7.81911e+06	7.68792e+06	7.87695e+06	7.80118e+06	7.56879e+06	7.87217e+06	7.8309e+06
	sp|O08789|MNT_MOUSE	Mnt	Max-binding protein MNT OS=Mus musculus OX=10090 GN=Mnt PE=2 SV=2	10	8	5	12.18	60201.8	62751.4	56885.9	58351.7	59240.6	57159.6	52651.8	66576.6	73828.1	53254.8	59881.1	52977.7	56010.8	57303.7	59303.7	59453.6	55887.9	51558.4	58549.5	51719.3	55755.6	55147.3	60453.2	66896	65395.1	50803.2	56104	64128.3	64236.4	58482.9	55987.2	43260.6	54422.2	58188.7	62499.6	58876.9	59118.7	60348.1	47264.5	54254.8	61561.6	51798.7
	sp|O08795|GLU2B_MOUSE	Prkcsh	Glucosidase 2 subunit beta OS=Mus musculus OX=10090 GN=Prkcsh PE=1 SV=1	83	20	0	42.23	3.0563e+06	3.38114e+06	3.3115e+06	3.36419e+06	3.37367e+06	3.42698e+06	3.24015e+06	3.51518e+06	3.22261e+06	3.55543e+06	3.43028e+06	3.57881e+06	3.31954e+06	3.40036e+06	3.36438e+06	3.32149e+06	3.10703e+06	3.26424e+06	3.1694e+06	3.30311e+06	3.22574e+06	3.49277e+06	3.74623e+06	3.44392e+06	3.25158e+06	3.51405e+06	3.53343e+06	3.3914e+06	3.37907e+06	3.35889e+06	3.34789e+06	3.31735e+06	3.50595e+06	3.33978e+06	3.35532e+06	3.22969e+06	3.3538e+06	3.35518e+06	3.30016e+06	3.4508e+06	3.35491e+06	3.28888e+06
	sp|O08796|EF2K_MOUSE	Eef2k	Eukaryotic elongation factor 2 kinase OS=Mus musculus OX=10090 GN=Eef2k PE=1 SV=1	24	16	2	23.07	97378.4	93962.6	98370.3	97030.4	94484.3	97184.3	97080.6	94798.4	98751.2	92830.7	97016.4	107108	99514.5	97830.1	115771	97713.2	106028	105178	94578.3	98716.6	99099.9	98611.8	112320	100585	99498.5	101620	102972	98085.8	95376.6	93161.4	94360.7	97097.7	95568.1	95481	94273.1	87552.3	96289.3	98562.8	95504.7	102692	103924	96009.9
	sp|O08800|SPB8_MOUSE	Serpinb8	Serpin B8 OS=Mus musculus OX=10090 GN=Serpinb8 PE=1 SV=2	22	12	8	30.75	416964	388234	476147	481277	406095	386559	358201	398868	427585	395499	369430	328901	364755	461789	378785	474241	408862	439910	442113	430423	404693	409344	333426	414720	386986	419962	372279	545368	399875	434854	437673	465143	379518	375631	394209	408238	389699	448979	376301	461012	397063	396447
	sp|O08807|PRDX4_MOUSE	Prdx4	Peroxiredoxin-4 OS=Mus musculus OX=10090 GN=Prdx4 PE=1 SV=1	50	12	1	43.79	7.52174e+06	7.933e+06	7.44061e+06	7.61795e+06	8.05824e+06	7.69603e+06	7.87858e+06	8.10632e+06	7.30367e+06	7.61401e+06	8.42824e+06	8.6636e+06	8.78482e+06	8.00983e+06	8.64977e+06	7.69228e+06	7.31982e+06	7.70148e+06	7.57152e+06	7.8643e+06	7.60654e+06	8.99581e+06	8.96507e+06	8.11427e+06	7.74718e+06	8.50563e+06	8.63438e+06	7.6309e+06	7.98204e+06	7.92809e+06	7.72767e+06	7.68573e+06	7.87746e+06	8.14399e+06	7.87838e+06	8.16488e+06	7.64613e+06	7.84591e+06	8.10797e+06	7.686e+06	8.01981e+06	7.62945e+06
	sp|O08808|DIAP1_MOUSE	Diaph1	Protein diaphanous homolog 1 OS=Mus musculus OX=10090 GN=Diaph1 PE=1 SV=1	208	77	0	46.93	927810	999645	948578	990790	965898	945502	977536	995279	986193	977383	929632	915370	939811	950718	860868	996798	969935	968345	966481	979496	936646	951808	924328	906473	958993	973805	931984	1.01787e+06	936401	983299	891218	1.01814e+06	923522	905883	1.00382e+06	946125	947863	953448	858856	933285	1.02951e+06	960328
	sp|O08810|U5S1_MOUSE	Eftud2	116 kDa U5 small nuclear ribonucleoprotein component OS=Mus musculus OX=10090 GN=Eftud2 PE=1 SV=1	174	59	0	62	3.37523e+06	3.42072e+06	3.39151e+06	3.33717e+06	3.37917e+06	3.30878e+06	3.29451e+06	3.27162e+06	3.20215e+06	3.25733e+06	3.41201e+06	3.21036e+06	3.24745e+06	3.31491e+06	3.49069e+06	3.33652e+06	3.39197e+06	3.36631e+06	3.33342e+06	3.30348e+06	3.37282e+06	3.23728e+06	3.33629e+06	3.37551e+06	3.33563e+06	3.22848e+06	3.24641e+06	3.44212e+06	3.45522e+06	3.43158e+06	3.37616e+06	3.41057e+06	3.48426e+06	3.46232e+06	3.50223e+06	3.47006e+06	3.56061e+06	3.4468e+06	3.2654e+06	3.39642e+06	3.40683e+06	3.47889e+06
	sp|O08811|ERCC2_MOUSE	Ercc2	General transcription and DNA repair factor IIH helicase subunit XPD OS=Mus musculus OX=10090 GN=Ercc2 PE=1 SV=2	30	20	2	26.45	135723	130106	134183	134259	138390	129615	137794	132119	138833	137520	136966	132489	130797	143691	130341	144026	132174	138604	137706	133326	134569	132211	135111	136502	133905	124479	138417	139176	138699	133390	145254	139731	141599	138613	144651	125113	134654	134593	139181	131626	129946	139070
	sp|O08832|GALT4_MOUSE	Galnt4	Polypeptide N-acetylgalactosaminyltransferase 4 OS=Mus musculus OX=10090 GN=Galnt4 PE=1 SV=1	7	5	3	7.27	56644	54304	53207.8	61769.3	55223.8	55580.1	63332.3	56106.1	52031.6	46209.2	56484.6	59887.4	63565.6	58980.8	49814.5	54423.5	55681.3	53635.4	60283.1	57145.9	59469.3	60700.4	54448.9	52583.9	60407.1	50396.1	56234.7	61823.2	56169.6	55374.7	58884.7	56834.8	54911.6	60203.7	54371.2	51854.8	56573.5	62542	51982.4	51816.1	67325.7	49828.4
	sp|O08842|GFRA2_MOUSE	Gfra2	GDNF family receptor alpha-2 OS=Mus musculus OX=10090 GN=Gfra2 PE=1 SV=2	71	23	5	42.89	694362	705063	735648	665606	677824	674311	592735	577359	858674	625657	606337	548227	673244	721462	532343	690973	746777	799016	757302	757425	729519	641977	515186	653068	659748	613228	671587	736112	677211	714185	747627	728429	687942	728536	715137	749855	676771	798774	682585	703730	632392	662161
	sp|O08848|RO60_MOUSE	RO60	60 kDa SS-A/Ro ribonucleoprotein OS=Mus musculus OX=10090 GN=RO60 PE=1 SV=1	70	29	19	48.51	1.17009e+06	1.18197e+06	1.15882e+06	1.17458e+06	1.22411e+06	1.1521e+06	1.13138e+06	1.21837e+06	1.22892e+06	1.12952e+06	1.21959e+06	1.06309e+06	1.1481e+06	1.18705e+06	1.18319e+06	1.18069e+06	1.26171e+06	1.22856e+06	1.22895e+06	1.21402e+06	1.20759e+06	1.08092e+06	1.14478e+06	1.14294e+06	1.18354e+06	1.13056e+06	1.16392e+06	1.13783e+06	1.17039e+06	1.23301e+06	1.19433e+06	1.18139e+06	1.17517e+06	1.17315e+06	1.25796e+06	1.28472e+06	1.25956e+06	1.16428e+06	1.16794e+06	1.16666e+06	1.1407e+06	1.17865e+06
	sp|O08856|ELL_MOUSE	Ell	RNA polymerase II elongation factor ELL OS=Mus musculus OX=10090 GN=Ell PE=2 SV=2	14	12	12	20.93	80973.5	83406	79951.4	81884.9	77025.8	77283.2	74638	82829.4	69530.5	81864.7	77821.4	78014	76421.5	67617.6	81390.6	80880.6	76111.2	83041.3	74055.8	82175.5	75036.4	77844	88249.7	80489.1	81004.4	80052.8	85198.5	82161.5	66982.2	76911.7	89599	81629.4	81670.3	72704.2	77659.7	78312.4	79610.2	77966.6	71484	67272.1	77581.3	79638.7
	sp|O08899|RGS4_MOUSE	Rgs4	Regulator of G-protein signaling 4 OS=Mus musculus OX=10090 GN=Rgs4 PE=2 SV=1	8	5	3	26.34	53354.5	46620.4	55210.4	51004.6	47463.8	46141.6	43654.9	49404.5	55833.8	49772.8	45940.8	41705	49617.8	49099.5	47923	53264.7	52150.3	44024.6	60048.2	44395	56598.1	53474.3	42706.8	42509.1	51635.3	38640.8	41262.6	50245.7	63754.5	50787.1	52713.4	49584	54379.8	46167.6	48657.5	51410.7	53963.2	44803	47500.9	49619.9	48552	54044.3
	sp|O08900|IKZF3_MOUSE	Ikzf3	Zinc finger protein Aiolos OS=Mus musculus OX=10090 GN=Ikzf3 PE=1 SV=2	1	1	1	1.38	94656.8	90142.1	118327	103835	116935	82256.8	107419	122485	109822	90873.7	117083	87762	96508.1	95639	83400.4	112862	100824	128685	88528.6	114239	95558.7	122754	110710	105805	86512.9	111773	85716.5	97767	128906	130716	110325	99763.8	115984	114818	102429	114142	106558	91828.3	118001	98317.1	104389	106007
	sp|O08908|P85B_MOUSE	Pik3r2	Phosphatidylinositol 3-kinase regulatory subunit beta OS=Mus musculus OX=10090 GN=Pik3r2 PE=1 SV=2	88	40	1	54.85	608070	584754	599966	616198	611314	587156	618868	639333	628603	602258	584101	556618	558814	574560	545069	620994	635812	664252	627049	635244	631278	567348	528792	568995	599382	581632	546914	609039	603008	606737	606367	609815	627715	605941	605740	595431	643075	579968	604519	591252	605178	634716
	sp|O08911|MK12_MOUSE	Mapk12	Mitogen-activated protein kinase 12 OS=Mus musculus OX=10090 GN=Mapk12 PE=1 SV=1	18	15	14	47.68	66824.6	63789.2	63800.2	62118.2	71599.5	67123.2	73898.9	67849.8	72914.4	71781.2	71973.9	64812.2	71396.7	73714.4	64804.2	76830.2	65988.9	78835.1	60266.9	72158.9	70744.6	81505.5	73657.8	65477.5	62535	72153.5	68895.1	85681.9	74705.6	79739.4	73567.7	76295.5	59422.4	73825.2	56930.7	71874.7	69518.9	81869.7	68452	74178.4	76047.8	67565.4
	sp|O08912|GALT1_MOUSE	Galnt1	Polypeptide N-acetylgalactosaminyltransferase 1 OS=Mus musculus OX=10090 GN=Galnt1 PE=1 SV=1	27	19	13	34.88	156263	151819	152513	155731	157705	148913	145887	152614	142486	156225	159600	157776	160210	155637	160828	149392	146984	158536	149798	149763	141335	152424	163772	155014	148810	154977	156339	168717	144871	153862	149400	161524	150999	160663	153009	158247	159127	162550	146469	159903	153080	155983
	sp|O08914|FAAH1_MOUSE	Faah	Fatty-acid amide hydrolase 1 OS=Mus musculus OX=10090 GN=Faah PE=1 SV=1	89	32	3	50.95	1.3124e+06	1.44274e+06	1.5016e+06	1.36803e+06	1.37049e+06	1.36948e+06	1.33689e+06	1.36198e+06	1.44335e+06	1.43514e+06	1.36968e+06	1.2905e+06	1.40254e+06	1.43707e+06	1.30773e+06	1.4315e+06	1.42756e+06	1.4651e+06	1.48581e+06	1.43739e+06	1.44013e+06	1.31605e+06	1.30214e+06	1.32149e+06	1.41708e+06	1.3851e+06	1.37107e+06	1.51027e+06	1.44787e+06	1.43027e+06	1.46064e+06	1.39921e+06	1.44112e+06	1.41036e+06	1.43275e+06	1.38098e+06	1.43357e+06	1.49081e+06	1.42181e+06	1.43068e+06	1.35667e+06	1.42307e+06
	sp|O08915|AIP_MOUSE	Aip	AH receptor-interacting protein OS=Mus musculus OX=10090 GN=Aip PE=1 SV=1	58	21	21	57.27	1.74853e+06	1.68839e+06	1.67605e+06	1.69718e+06	1.70859e+06	1.85002e+06	1.73408e+06	1.77576e+06	1.75539e+06	1.7697e+06	1.69664e+06	1.80508e+06	1.64825e+06	1.66773e+06	1.7526e+06	1.72793e+06	1.78205e+06	1.71557e+06	1.68749e+06	1.7104e+06	1.72057e+06	1.71687e+06	1.7891e+06	1.65871e+06	1.72211e+06	1.65369e+06	1.696e+06	1.7133e+06	1.73604e+06	1.77508e+06	1.66008e+06	1.66856e+06	1.80462e+06	1.73636e+06	1.76334e+06	1.81304e+06	1.79575e+06	1.6959e+06	1.74901e+06	1.7388e+06	1.74367e+06	1.81855e+06
	sp|O08917|FLOT1_MOUSE	Flot1	Flotillin-1 OS=Mus musculus OX=10090 GN=Flot1 PE=1 SV=1	263	54	10	80.37	3.70263e+06	3.90614e+06	3.76743e+06	4.03134e+06	4.11432e+06	3.99882e+06	4.42782e+06	4.14518e+06	4.21279e+06	4.14119e+06	4.10564e+06	3.7821e+06	3.5799e+06	3.93531e+06	3.34971e+06	4.48758e+06	3.82009e+06	4.17774e+06	4.03458e+06	4.23701e+06	3.87859e+06	4.72622e+06	3.53652e+06	3.42189e+06	3.85007e+06	3.96511e+06	3.77019e+06	4.02848e+06	3.82308e+06	3.98139e+06	4.18541e+06	3.78566e+06	3.86362e+06	3.92163e+06	4.00733e+06	3.87786e+06	3.73241e+06	4.22655e+06	4.10764e+06	4.24457e+06	4.44988e+06	4.13923e+06
	sp|O08919|NUMBL_MOUSE	Numbl	Numb-like protein OS=Mus musculus OX=10090 GN=Numbl PE=1 SV=3	132	26	22	35.93	2.02694e+06	2.13485e+06	2.17707e+06	2.10136e+06	2.16826e+06	2.10127e+06	2.08179e+06	2.06428e+06	2.07665e+06	2.08425e+06	2.09814e+06	1.96525e+06	1.93589e+06	1.86646e+06	1.90788e+06	2.14402e+06	2.04492e+06	2.04576e+06	2.07852e+06	2.081e+06	2.05728e+06	2.06026e+06	1.93099e+06	1.7773e+06	1.96433e+06	1.90849e+06	2.01553e+06	2.19716e+06	2.04263e+06	2.08488e+06	2.0578e+06	2.11122e+06	1.9921e+06	1.99809e+06	2.15406e+06	1.95416e+06	1.93629e+06	2.14531e+06	2.0973e+06	2.11908e+06	2.19419e+06	2.08652e+06
	sp|O08966|S22A1_MOUSE	Slc22a1	Solute carrier family 22 member 1 OS=Mus musculus OX=10090 GN=Slc22a1 PE=1 SV=2	1	1	0	2.88	113310	146503	110552	138300	125692	130444	117826	160941	114221	112674	109509	116913	139014	116582	149142	150268	129115	150765	139944	117789	127012	102171	148336	115374	91800.4	129462	102170	96455	125993	109268	114435	108061	135432	135436	103899	62041.9	143708	114247	132071	122141	93395.2	95408.1
	sp|O08967|CYH3_MOUSE	Cyth3	Cytohesin-3 OS=Mus musculus OX=10090 GN=Cyth3 PE=1 SV=1	62	23	0	44.11	1.64228e+06	1.69344e+06	1.58329e+06	1.72327e+06	1.61277e+06	1.63485e+06	1.61193e+06	1.61673e+06	1.71317e+06	1.64193e+06	1.5874e+06	1.52186e+06	1.66699e+06	1.6683e+06	1.6872e+06	1.61135e+06	1.64978e+06	1.7052e+06	1.67349e+06	1.71508e+06	1.6536e+06	1.48342e+06	1.6771e+06	1.5969e+06	1.63275e+06	1.57465e+06	1.55347e+06	1.63535e+06	1.70845e+06	1.63588e+06	1.73076e+06	1.65671e+06	1.71105e+06	1.69422e+06	1.72499e+06	1.7024e+06	1.76598e+06	1.69381e+06	1.73362e+06	1.65492e+06	1.66987e+06	1.61584e+06
	sp|O08970|TUFT1_MOUSE	Tuft1	Tuftelin OS=Mus musculus OX=10090 GN=Tuft1 PE=1 SV=2	6	6	0	14.1	53503.4	47825.3	43235.2	54545.8	50528.3	51700.4	47000.8	55059.6	53432.4	58400.8	52050.9	49640.9	60732	49253.8	49654.7	55026.2	49550.8	46786.3	60411.2	58818	41989.7	49621.4	51292.1	52220.6	51259.5	53333.1	51587.8	59624.7	52723.7	59988.6	60689.1	55220.1	52443.6	53827.1	51348.7	56613.1	60194.6	57898.3	44738.7	54767.2	47517	55605.8
	sp|O08989|RASM_MOUSE	Mras	Ras-related protein M-Ras OS=Mus musculus OX=10090 GN=Mras PE=1 SV=1	52	14	14	53.84	2.25429e+06	2.35118e+06	2.61192e+06	2.61272e+06	2.34544e+06	2.45701e+06	2.29513e+06	2.56696e+06	2.38803e+06	2.47654e+06	2.33656e+06	2.28579e+06	2.26519e+06	2.34195e+06	2.35552e+06	2.55883e+06	2.40348e+06	2.43142e+06	2.51067e+06	2.46316e+06	2.4648e+06	2.44644e+06	2.2672e+06	2.16519e+06	2.26407e+06	2.3196e+06	2.24211e+06	2.55268e+06	2.57009e+06	2.55153e+06	2.54415e+06	2.44843e+06	2.4388e+06	2.36616e+06	2.40032e+06	2.42238e+06	2.63777e+06	2.5373e+06	2.43406e+06	2.62107e+06	2.39997e+06	2.4492e+06
	sp|O08992|SDCB1_MOUSE	Sdcbp	Syntenin-1 OS=Mus musculus OX=10090 GN=Sdcbp PE=1 SV=1	33	11	9	31.1	426584	384117	430010	394596	418119	407248	411999	470740	421815	429695	461839	467483	499853	446020	486298	434432	427202	429848	405733	432153	418839	500925	474604	420461	441469	472547	493992	418060	441892	408847	417062	409383	457633	444896	439301	455414	415200	424705	418141	400483	444340	401051
	sp|O08997|ATOX1_MOUSE	Atox1	Copper transport protein ATOX1 OS=Mus musculus OX=10090 GN=Atox1 PE=1 SV=1	34	8	8	89.69	3.05655e+06	3.01167e+06	2.94036e+06	3.1029e+06	3.24802e+06	3.15081e+06	3.09326e+06	3.39004e+06	2.98481e+06	3.04109e+06	3.22798e+06	3.11425e+06	2.9279e+06	2.79243e+06	3.1563e+06	3.11407e+06	3.02655e+06	3.16569e+06	3.06749e+06	3.06598e+06	2.92443e+06	3.23143e+06	3.22451e+06	3.12475e+06	2.94402e+06	3.17733e+06	3.14829e+06	2.83025e+06	3.46053e+06	2.92325e+06	3.20048e+06	2.92498e+06	3.1376e+06	3.24332e+06	3.26871e+06	3.18181e+06	3.17244e+06	2.89285e+06	3.32373e+06	3.01257e+06	3.29511e+06	3.12353e+06
	sp|O09000|NCOA3_MOUSE	Ncoa3	Nuclear receptor coactivator 3 OS=Mus musculus OX=10090 GN=Ncoa3 PE=1 SV=2	22	20	0	17.67	77375.6	74395.2	78573.7	77354.1	74482.2	71763.2	73801.2	80403.7	70915	78936.8	71706.1	77014.6	71237.4	71411.6	70021	70026.3	82004	75268.9	76557.2	78741.2	88515	70177.4	72959.4	71630.5	72431.2	73908.2	71460.6	65212.2	75701.9	77184.6	67745	71831	76803.2	79406.9	73154.2	69671.4	70837.9	71143.5	70830	69387.1	75908.7	70754.7
	sp|O09005|DEGS1_MOUSE	Degs1	Sphingolipid delta(4)-desaturase DES1 OS=Mus musculus OX=10090 GN=Degs1 PE=1 SV=1	8	6	6	17.96	97356.2	98202.1	93764	95478.6	92531.5	100783	95007.2	101318	99305.3	103878	95690.2	101403	109840	86402.9	105867	99982.3	96209.5	99610.3	92007.9	99206.3	93348.6	97930.3	108276	96716.8	96969.8	108332	118366	92026.6	107140	88873.7	93308.7	101419	96374.8	101594	97988.4	92604.8	99521.7	100114	95564.4	105660	90737.7	100598
	sp|O09012|PEX5_MOUSE	Pex5	Peroxisomal targeting signal 1 receptor OS=Mus musculus OX=10090 GN=Pex5 PE=1 SV=2	56	30	1	48.67	286567	304693	294063	278489	288595	312408	307471	305570	288929	307479	282414	290561	284433	268747	271403	282203	272506	283282	286303	293559	288972	280159	256455	274726	266424	275922	268582	281350	291615	302509	299341	295655	313943	289054	283928	294096	292011	285051	278535	279698	275690	284081
	sp|O09035|DBIL5_MOUSE	Dbil5	Diazepam-binding inhibitor-like 5 OS=Mus musculus OX=10090 GN=Dbil5 PE=1 SV=1	5	3	3	39.08	33572.4	35362.1	34062.2	31323.6	32996	33751.8	33271	22390.2	39197.2	34491.5	29673.6	27965.7	33485.6	31846.3	29104.9	31568.1	38574.8	26449.9	33805.5	22466.6	36459.4	35728.7	33475.8	27883.4	41786.1	34932.3	35292.3	25650	24162.4	31753.5	32662.4	26830	31450.8	34341.9	34848.6	42439.6	23388.8	28406.1	25516.3	40873.9	24855.8	34445.2
	sp|O09044|SNP23_MOUSE	Snap23	Synaptosomal-associated protein 23 OS=Mus musculus OX=10090 GN=Snap23 PE=1 SV=1	102	13	0	59.04	1.18689e+07	1.12528e+07	1.23264e+07	1.26264e+07	1.143e+07	1.18361e+07	1.00055e+07	1.2852e+07	1.17699e+07	1.29616e+07	1.14456e+07	1.22299e+07	1.37822e+07	1.23178e+07	1.093e+07	1.25813e+07	1.32796e+07	1.33123e+07	1.30589e+07	1.17472e+07	1.24284e+07	1.083e+07	1.25361e+07	1.21173e+07	1.16048e+07	1.22345e+07	1.14796e+07	1.19912e+07	1.31401e+07	1.14187e+07	1.18704e+07	1.17629e+07	1.29277e+07	1.17323e+07	1.18147e+07	1.28495e+07	1.3104e+07	1.23152e+07	1.32365e+07	1.13944e+07	1.20864e+07	1.29234e+07
	sp|O09061|PSB1_MOUSE	Psmb1	Proteasome subunit beta type-1 OS=Mus musculus OX=10090 GN=Psmb1 PE=1 SV=1	215	17	17	51.66	3.43962e+06	3.39603e+06	3.46117e+06	3.57656e+06	3.54386e+06	3.48001e+06	3.62447e+06	3.43671e+06	3.36799e+06	3.48408e+06	3.43704e+06	3.49132e+06	3.33363e+06	3.39887e+06	3.45283e+06	3.4404e+06	3.50131e+06	3.46151e+06	3.38922e+06	3.31913e+06	3.38982e+06	3.55387e+06	3.47705e+06	3.39065e+06	3.45623e+06	3.37567e+06	3.51838e+06	3.49248e+06	3.50027e+06	3.51493e+06	3.43232e+06	3.53683e+06	3.54921e+06	3.49241e+06	3.4937e+06	3.35061e+06	3.39298e+06	3.49762e+06	3.45128e+06	3.29673e+06	3.60523e+06	3.68141e+06
	sp|O09106|HDAC1_MOUSE	Hdac1	Histone deacetylase 1 OS=Mus musculus OX=10090 GN=Hdac1 PE=1 SV=1	54	22	10	35.48	776651	722057	771605	731096	741211	775091	758961	718676	751563	731465	756569	743864	702362	785295	813333	731786	764498	785778	741403	762392	737435	736763	765073	802131	760673	733617	698369	751917	778603	794487	763870	756143	761629	779614	766286	806215	822682	748250	751865	742368	756611	785252
	sp|O09110|MP2K3_MOUSE	Map2k3	Dual specificity mitogen-activated protein kinase kinase 3 OS=Mus musculus OX=10090 GN=Map2k3 PE=1 SV=2	39	18	0	55.04	707377	708767	722956	723493	696327	736089	727031	796961	720251	741006	701942	761305	724719	653019	733570	680180	725636	695557	708819	713972	746522	732840	735768	636435	719778	692483	729684	722356	674820	723819	684409	727691	731740	698403	726398	691319	809478	736724	688792	719697	783600	714707
	sp|O09111|NDUBB_MOUSE	Ndufb11	NADH dehydrogenase [ubiquinone] 1 beta subcomplex subunit 11, mitochondrial OS=Mus musculus OX=10090 GN=Ndufb11 PE=1 SV=2	165	13	13	51.65	6.14068e+06	5.82006e+06	6.49405e+06	6.10045e+06	6.06739e+06	6.40474e+06	6.35817e+06	6.79591e+06	5.7839e+06	6.27871e+06	5.79117e+06	5.7648e+06	5.31647e+06	5.62537e+06	5.71313e+06	6.05089e+06	5.81129e+06	6.37447e+06	6.01078e+06	6.25425e+06	6.23004e+06	6.22389e+06	5.57148e+06	5.89279e+06	5.70074e+06	5.80249e+06	5.26332e+06	6.37518e+06	6.19229e+06	6.2059e+06	6.27732e+06	6.18898e+06	6.18292e+06	6.1349e+06	6.24933e+06	6.00806e+06	6.36724e+06	6.20406e+06	5.82711e+06	6.32911e+06	6.31189e+06	6.40236e+06
	sp|O09114|PTGDS_MOUSE	Ptgds	Prostaglandin-H2 D-isomerase OS=Mus musculus OX=10090 GN=Ptgds PE=1 SV=1	51	10	4	26.98	2.47196e+06	2.27492e+06	2.46869e+06	2.67403e+06	2.35371e+06	3.106e+06	2.62882e+06	3.14689e+06	2.09041e+06	2.42607e+06	2.31116e+06	3.26358e+06	2.54814e+06	2.33762e+06	2.29729e+06	2.71355e+06	2.60992e+06	2.73172e+06	2.57139e+06	2.49493e+06	2.4815e+06	2.87813e+06	2.57861e+06	2.7628e+06	2.68466e+06	2.75899e+06	2.29719e+06	2.81958e+06	2.57596e+06	2.52716e+06	2.20933e+06	2.48387e+06	2.44126e+06	2.70521e+06	2.67084e+06	2.79335e+06	2.39635e+06	2.50109e+06	2.67601e+06	2.48218e+06	2.64162e+06	2.58352e+06
	sp|O09117|SYPL1_MOUSE	Sypl1	Synaptophysin-like protein 1 OS=Mus musculus OX=10090 GN=Sypl1 PE=1 SV=2	28	6	0	24.52	1.35342e+06	758483	616527	759770	1.47289e+06	630794	757467	723377	1.36957e+06	928817	1.37355e+06	607251	1.36523e+06	997111	962635	1.00761e+06	1.28243e+06	1.07982e+06	990438	1.14924e+06	1.17952e+06	1.05421e+06	1.29826e+06	972197	1.07416e+06	1.17297e+06	1.2991e+06	662378	866710	885682	877794	939318	870701	1.02125e+06	766572	1.28928e+06	1.15029e+06	832529	984966	1.01499e+06	658453	879514
	sp|O09118|NET1_MOUSE	Ntn1	Netrin-1 OS=Mus musculus OX=10090 GN=Ntn1 PE=1 SV=3	12	10	0	19.04	34895	46013.3	42102.3	43217.1	39328.6	33129.4	40426	38370.5	40178.2	44065.8	73267.2	98723.3	74219.3	61863.5	90086.7	50740.5	33828.2	35409.1	33231	34820.4	34255.8	66100.6	97454.4	78686.7	59790.7	91578.5	101154	45870.2	46172.1	50260.9	45528.8	50256.9	48326	53468.5	36270.2	44599.8	41117.6	46334.8	46345.7	42218	52157.4	46395.2
	sp|O09126|SEM4D_MOUSE	Sema4d	Semaphorin-4D OS=Mus musculus OX=10090 GN=Sema4d PE=1 SV=2	85	31	30	35.54	722227	810586	748311	723154	751930	779215	771279	804404	825099	757355	717044	696001	694806	737426	698545	775898	742761	747948	766766	777014	778547	739110	703802	677363	738038	721821	741807	723829	731581	759548	723680	719471	723320	732391	703735	782222	700850	740952	760684	746197	777554	716166
	sp|O09127|EPHA8_MOUSE	Epha8	Ephrin type-A receptor 8 OS=Mus musculus OX=10090 GN=Epha8 PE=1 SV=2	12	6	3	6.37	246463	256046	273423	260748	243683	227166	266602	247590	266319	255515	249530	234913	233360	255980	221420	273410	222580	271596	238021	278494	259976	245636	203344	241463	248369	251798	237174	243669	285361	246858	256246	255571	255535	264439	262469	233192	248292	227797	256529	252032	269495	228328
	sp|O09131|GSTO1_MOUSE	Gsto1	Glutathione S-transferase omega-1 OS=Mus musculus OX=10090 GN=Gsto1 PE=1 SV=2	95	26	8	60.83	2.64063e+06	2.75941e+06	2.52634e+06	2.78049e+06	2.91044e+06	2.65986e+06	2.81035e+06	2.84346e+06	2.67033e+06	2.74586e+06	2.82381e+06	2.67908e+06	2.84193e+06	2.65383e+06	2.49993e+06	2.65214e+06	2.91373e+06	2.917e+06	2.68334e+06	2.88464e+06	2.79501e+06	2.75985e+06	2.90472e+06	2.76968e+06	2.76546e+06	2.783e+06	2.87513e+06	2.81703e+06	2.6354e+06	2.75537e+06	2.79298e+06	2.68966e+06	2.87821e+06	2.69656e+06	2.7508e+06	2.91558e+06	2.86962e+06	2.51891e+06	2.49654e+06	2.66571e+06	2.76726e+06	2.9822e+06
	sp|O09159|MA2B1_MOUSE	Man2b1	Lysosomal alpha-mannosidase OS=Mus musculus OX=10090 GN=Man2b1 PE=1 SV=4	54	26	25	26.36	217379	216921	248059	261842	246258	247869	224214	241910	224738	238040	311262	382741	358760	310665	403984	230773	240366	253249	246152	237110	243460	388538	420980	291343	302612	318696	353569	259822	242807	227408	260834	266091	248544	269230	264561	263458	255651	260489	264025	275499	230956	227951
	sp|O09161|CASQ2_MOUSE	Casq2	Calsequestrin-2 OS=Mus musculus OX=10090 GN=Casq2 PE=1 SV=3	18	10	0	20.96	179584	149411	136631	240472	247579	185768	315221	311771	259144	226485	213138	179160	267616	318527	164102	868915	337883	396236	416056	344891	336825	461608	312315	318500	395564	263702	189034	183410	156327	175472	167902	137280	135004	145462	160018	205981	163225	216111	259140	160812	270547	273656
	sp|O09164|SODE_MOUSE	Sod3	Extracellular superoxide dismutase [Cu-Zn] OS=Mus musculus OX=10090 GN=Sod3 PE=1 SV=1	21	11	11	50.99	210967	243689	226038	233421	220218	226831	222909	244169	240684	241712	235843	271056	243140	243009	256901	249419	227401	209620	225854	218155	240031	241076	257141	237954	238558	250417	274632	231969	236957	222012	221727	227032	238209	227563	218956	222088	244479	228430	250061	245757	217495	231333
	sp|O09167|RL21_MOUSE	Rpl21	60S ribosomal protein L21 OS=Mus musculus OX=10090 GN=Rpl21 PE=1 SV=3	76	14	14	50.62	5.55771e+06	5.92823e+06	6.06778e+06	5.51647e+06	5.8458e+06	5.43483e+06	5.68793e+06	6.36163e+06	5.69699e+06	5.85956e+06	5.97546e+06	5.44355e+06	5.59779e+06	4.90728e+06	5.71833e+06	5.43641e+06	5.39168e+06	5.53903e+06	5.48498e+06	5.60401e+06	5.47997e+06	5.62794e+06	5.75737e+06	5.65506e+06	5.48918e+06	5.71726e+06	5.55046e+06	6.04315e+06	5.69307e+06	5.93537e+06	5.83263e+06	5.87459e+06	5.80036e+06	5.65844e+06	5.86565e+06	5.61059e+06	5.94493e+06	6.13705e+06	5.41094e+06	5.91879e+06	5.86811e+06	5.79191e+06
	sp|O09172|GSH0_MOUSE	Gclm	Glutamate--cysteine ligase regulatory subunit OS=Mus musculus OX=10090 GN=Gclm PE=1 SV=1	45	14	6	43.43	774208	821183	787531	772141	839477	788060	781481	908436	771997	813164	856997	812741	847138	786623	831018	825430	799416	770925	776193	832917	832055	865148	872982	832060	799207	839586	894041	805088	799019	824985	826863	824387	824233	842217	794217	840951	804569	830016	814957	817037	810427	791820
	sp|O09174|AMACR_MOUSE	Amacr	Alpha-methylacyl-CoA racemase OS=Mus musculus OX=10090 GN=Amacr PE=1 SV=4	47	18	13	45.14	292031	318133	295496	310982	321755	292845	302270	315238	299707	303580	313066	296036	279705	299422	284205	315708	299464	291900	265590	279133	276204	307614	320418	306447	280837	305408	274687	292804	322269	314997	311820	313455	325345	278963	286663	297808	314908	275384	292076	269073	281487	293249
	sp|O35066|KIF3C_MOUSE	Kif3c	Kinesin-like protein KIF3C OS=Mus musculus OX=10090 GN=Kif3c PE=1 SV=3	100	51	0	58.17	918405	1.02313e+06	920197	953203	936316	982570	957701	995122	930696	932061	911855	956940	909672	852329	904698	991095	903218	927158	952073	968708	906352	944461	931249	867335	919921	945312	916888	947312	950268	947675	969503	954742	983174	960468	955526	964987	945258	945391	971986	971433	983454	943072
	sp|O35071|KIF1C_MOUSE	Kif1c	Kinesin-like protein KIF1C OS=Mus musculus OX=10090 GN=Kif1c PE=1 SV=2	76	43	0	35.18	1.19275e+06	1.27243e+06	1.22932e+06	1.26542e+06	1.27504e+06	1.22998e+06	1.21991e+06	1.24925e+06	1.21625e+06	1.25823e+06	1.29832e+06	1.31896e+06	1.29567e+06	1.28589e+06	1.24846e+06	1.25492e+06	1.25491e+06	1.21429e+06	1.24061e+06	1.20085e+06	1.24406e+06	1.28144e+06	1.35902e+06	1.20425e+06	1.25155e+06	1.24354e+06	1.29901e+06	1.28156e+06	1.17778e+06	1.24916e+06	1.27082e+06	1.27798e+06	1.25309e+06	1.26329e+06	1.26769e+06	1.27358e+06	1.292e+06	1.34744e+06	1.21232e+06	1.22075e+06	1.27885e+06	1.20063e+06
	sp|O35074|PTGIS_MOUSE	Ptgis	Prostacyclin synthase OS=Mus musculus OX=10090 GN=Ptgis PE=1 SV=1	29	21	1	44.31	167953	103388	104401	150103	149170	119150	107331	144478	107015	128875	135514	125494	116346	122373	101718	120474	126994	126977	135007	132451	117242	129308	105934	114401	125215	111648	109796	113288	120004	125189	119888	121687	115325	120486	113045	126899	114438	126048	128480	120069	130684	134792
	sp|O35075|VP26C_MOUSE	Vps26c	Vacuolar protein sorting-associated protein 26C OS=Mus musculus OX=10090 GN=Vps26c PE=1 SV=1	22	12	9	50.5	324911	342808	334365	318826	318245	327200	318391	295271	301232	331447	326681	330625	405188	328758	319795	351360	349083	338649	329417	337688	338443	325572	345972	331814	338560	346460	365536	306331	329065	318662	342801	318488	331380	345324	343265	330056	327246	332199	342031	340725	324498	330003
	sp|O35083|PLCA_MOUSE	Agpat1	1-acyl-sn-glycerol-3-phosphate acyltransferase alpha OS=Mus musculus OX=10090 GN=Agpat1 PE=1 SV=1	32	9	2	32.98	922301	923383	955513	883664	876504	943169	966813	867534	969249	905547	869098	884542	878976	930248	901318	936382	820323	971919	887321	924363	864833	944327	821437	919238	840211	911863	811895	948490	929926	902726	938782	792874	967786	873093	921404	855827	916779	975490	887588	948199	972786	898158
	sp|O35085|ARX_MOUSE	Arx	Homeobox protein ARX OS=Mus musculus OX=10090 GN=Arx PE=1 SV=3	14	10	9	27.84	44059.9	39542.9	39613	40958.7	45743	40420.3	38731.5	42526.4	41098	41531.6	40989.4	40823.8	39044.1	48749.7	42101.7	41182.1	43467.4	53801.3	37538.8	35003.1	39515	41431.5	40038.9	48851.6	43696.5	43299.5	33790.3	43782.2	40477.8	47365	35377.1	41282.9	37407.6	46122.6	38802.4	39173.3	44911.5	41510.6	41355.4	38641.4	41206.3	45357.6
	sp|O35089|CNIH2_MOUSE	Cnih2	Protein cornichon homolog 2 OS=Mus musculus OX=10090 GN=Cnih2 PE=1 SV=2	1	1	0	6.25	479239	275477	429506	220617	313339	282068	522697	318183	306996	300618	278876	329236	293352	198668	261120	260068	262761	298238	258514	332795	272961	517017	201354	246325	350088	279679	335254	312476	263845	298244	308871	289579	357721	350464	330374	291454	351205	303126	261674	334166	300076	350865
	sp|O35098|DPYL4_MOUSE	Dpysl4	Dihydropyrimidinase-related protein 4 OS=Mus musculus OX=10090 GN=Dpysl4 PE=1 SV=1	433	47	0	69.93	7.54746e+06	8.27981e+06	7.07762e+06	7.22907e+06	7.65337e+06	7.00321e+06	7.86772e+06	7.86052e+06	7.59249e+06	6.72066e+06	7.09288e+06	6.50035e+06	6.5824e+06	7.0232e+06	5.86024e+06	6.7435e+06	7.88406e+06	7.56392e+06	7.30536e+06	7.4612e+06	7.6176e+06	6.46191e+06	6.24457e+06	6.71067e+06	7.2146e+06	6.79902e+06	6.69426e+06	7.37225e+06	7.44532e+06	7.50664e+06	7.42488e+06	7.7273e+06	7.95794e+06	7.97396e+06	7.91501e+06	7.3068e+06	7.19033e+06	6.81017e+06	6.82034e+06	6.84385e+06	7.82246e+06	7.62847e+06
	sp|O35099|M3K5_MOUSE	Map3k5	Mitogen-activated protein kinase kinase kinase 5 OS=Mus musculus OX=10090 GN=Map3k5 PE=1 SV=3	137	59	44	40.58	779318	780832	821725	821156	769849	752289	737792	802272	829461	799254	745673	699789	802257	836042	785867	831173	836062	828797	859598	830673	822190	711557	756981	723255	758627	815536	761976	823427	836449	857765	793617	830400	806447	800704	794331	793991	815906	840469	824503	824835	769321	764627
	sp|O35114|SCRB2_MOUSE	Scarb2	Lysosome membrane protein 2 OS=Mus musculus OX=10090 GN=Scarb2 PE=1 SV=3	52	15	15	27.61	1.64921e+06	1.7464e+06	1.62236e+06	1.85896e+06	1.75196e+06	1.82942e+06	1.67896e+06	1.80489e+06	1.83376e+06	1.82228e+06	1.82324e+06	2.01018e+06	1.94825e+06	1.83296e+06	1.91296e+06	2.11753e+06	1.96895e+06	1.81274e+06	1.85202e+06	1.80034e+06	1.8878e+06	1.96032e+06	2.36857e+06	1.92936e+06	1.92956e+06	1.95227e+06	2.16314e+06	1.69307e+06	1.68986e+06	1.72959e+06	1.70201e+06	1.65952e+06	1.72612e+06	1.73478e+06	1.74886e+06	1.98211e+06	1.76672e+06	1.71354e+06	1.69999e+06	1.61315e+06	1.8322e+06	1.74286e+06
	sp|O35125|LRC23_MOUSE	Lrrc23	Leucine-rich repeat-containing protein 23 OS=Mus musculus OX=10090 GN=Lrrc23 PE=1 SV=1	4	3	1	5	62438.1	64770.5	57483.7	67461.8	59970.8	68832.5	61808.5	63611	50167.7	52889.9	56291.4	61743.5	62739.1	60602.6	69326.4	64195.9	51720.4	53112.1	56184.4	51787.2	57041.9	61032.5	66888.4	54497.6	69022.2	52069.3	55367.5	55618.8	69553.3	67379	60121.4	54887.4	75199.1	67565	52859.7	56283.9	79741.4	59125.4	66958.8	45961.5	70170.5	53650.7
	sp|O35126|ATN1_MOUSE	Atn1	Atrophin-1 OS=Mus musculus OX=10090 GN=Atn1 PE=1 SV=1	24	16	16	15.83	115917	114884	119562	119460	110631	112724	117392	118722	116024	111203	105932	113190	100488	116321	114337	117213	110733	116117	117559	107671	118681	111653	104843	123624	105324	113162	115489	106884	126292	118587	116799	111378	115941	119366	114877	106039	117867	108856	121582	111702	124744	121925
	sp|O35127|C10_MOUSE	Grcc10	Protein C10 OS=Mus musculus OX=10090 GN=Grcc10 PE=1 SV=1	26	9	3	76.18	607217	671875	628799	673875	559758	529635	502607	506002	613116	585194	549812	502978	474177	557173	438008	631794	549952	556153	558734	564171	531765	466021	575642	506398	521508	524701	521536	515647	576441	522793	547288	527329	577037	554131	581936	606001	565040	562760	591337	545505	545936	539768
	sp|O35129|PHB2_MOUSE	Phb2	Prohibitin-2 OS=Mus musculus OX=10090 GN=Phb2 PE=1 SV=1	283	27	3	76.92	1.29987e+07	1.21563e+07	1.36085e+07	1.31662e+07	1.26264e+07	1.22694e+07	1.35844e+07	1.19579e+07	1.1675e+07	1.25718e+07	1.27457e+07	1.16097e+07	1.04776e+07	1.44979e+07	1.14167e+07	1.25945e+07	1.06544e+07	1.10174e+07	1.146e+07	1.21138e+07	1.1474e+07	1.29269e+07	1.15837e+07	1.18795e+07	1.37294e+07	1.31312e+07	1.03841e+07	9.01296e+06	1.34892e+07	1.32572e+07	1.27799e+07	1.28324e+07	1.24221e+07	1.06595e+07	1.19976e+07	1.2145e+07	1.25472e+07	9.80184e+06	1.20547e+07	1.26242e+07	1.09731e+07	1.13652e+07
	sp|O35130|NEP1_MOUSE	Emg1	Ribosomal RNA small subunit methyltransferase NEP1 OS=Mus musculus OX=10090 GN=Emg1 PE=1 SV=1	14	10	5	51.23	66399.8	72864.2	70686	77961	76990.4	67399.7	71933.6	56656.1	70444.9	75090.2	79570.2	64802.7	76029.9	79467.4	70009.7	73393.6	64185.1	59103.6	57103.3	65228.4	68579.7	70830.3	75988.9	77316.2	60046.1	58710	67182	67480.1	84908.7	77919.8	68443.4	67245.8	86437	75386.3	77578.3	73785.6	82256.7	61597.9	79702.6	66273	64508.8	65242.3
	sp|O35134|RPA1_MOUSE	Polr1a	DNA-directed RNA polymerase I subunit RPA1 OS=Mus musculus OX=10090 GN=Polr1a PE=1 SV=2	21	19	13	13.22	613849	621491	646618	618359	640478	626527	637469	680426	616939	608413	624010	645713	636079	579567	590368	644317	641570	671298	615770	648712	597803	673520	630936	604616	631258	639508	570390	675170	678504	625555	677866	644790	675780	646796	662385	572396	670340	638777	637748	657482	601367	611536
	sp|O35136|NCAM2_MOUSE	Ncam2	Neural cell adhesion molecule 2 OS=Mus musculus OX=10090 GN=Ncam2 PE=1 SV=1	260	54	10	55.08	8.20509e+06	8.79921e+06	8.06188e+06	7.71487e+06	8.08253e+06	8.87489e+06	9.91032e+06	1.02675e+07	9.18153e+06	8.51731e+06	7.55313e+06	7.4987e+06	8.23954e+06	8.01441e+06	6.35429e+06	8.24703e+06	7.79555e+06	8.63034e+06	8.77904e+06	9.16729e+06	8.52277e+06	8.7569e+06	6.42115e+06	7.81266e+06	7.78191e+06	8.51528e+06	7.97033e+06	8.91227e+06	8.06347e+06	8.18643e+06	8.17418e+06	8.30968e+06	8.43191e+06	8.3848e+06	8.68611e+06	8.16548e+06	7.86782e+06	8.82641e+06	7.76872e+06	8.06105e+06	9.17473e+06	7.75675e+06
	sp|O35143|ATIF1_MOUSE	Atp5if1	ATPase inhibitor, mitochondrial OS=Mus musculus OX=10090 GN=Atp5if1 PE=1 SV=2	95	13	4	63.2	1.67095e+07	1.95671e+07	1.71635e+07	1.87115e+07	1.86352e+07	1.81895e+07	1.6983e+07	1.90536e+07	1.67544e+07	1.74933e+07	1.80503e+07	1.70778e+07	1.62911e+07	1.61659e+07	1.84006e+07	1.84873e+07	1.59729e+07	1.97511e+07	1.65549e+07	1.87044e+07	1.73676e+07	1.5815e+07	1.73287e+07	1.6691e+07	1.48387e+07	1.77915e+07	1.60451e+07	1.89884e+07	1.66057e+07	1.78417e+07	1.71883e+07	1.81236e+07	1.82688e+07	1.73744e+07	1.704e+07	1.60853e+07	1.93422e+07	1.86652e+07	1.6264e+07	1.7858e+07	1.93603e+07	1.72369e+07
	sp|O35144|TERF2_MOUSE	Terf2	Telomeric repeat-binding factor 2 OS=Mus musculus OX=10090 GN=Terf2 PE=1 SV=3	40	24	0	42.33	192078	184844	182525	188851	195582	181865	186266	191203	174210	189941	191795	180668	181461	181760	194377	189041	185805	190880	184479	179013	198519	169528	199613	201008	193044	177621	177249	187821	191018	202920	181262	202845	183040	194309	194707	191050	196161	191813	188080	185083	189068	179667
	sp|O35149|ZNT4_MOUSE	Slc30a4	Zinc transporter 4 OS=Mus musculus OX=10090 GN=Slc30a4 PE=1 SV=2	7	5	0	8.37	59028.6	63460.9	57296.8	65904.8	53457.7	55236.8	46547	41021.8	67669.2	63399.3	62999.1	63039	63312.2	90903.5	55829.5	61198.8	59514.3	62041.5	59944.7	60609.1	51408.8	51683	80880.9	62074.3	61259.9	68339.9	69758.4	56894.3	70384.8	56066.7	63061.7	57772.7	61724.9	68726.3	68369.1	65646.5	64882.7	62571.8	70519.9	63207.7	52926.1	58741.3
	sp|O35153|BET1L_MOUSE	Bet1l	BET1-like protein OS=Mus musculus OX=10090 GN=Bet1l PE=3 SV=1	15	9	3	54.95	163078	163579	187378	181893	171368	161748	158417	188115	156085	175203	166041	166453	181274	168707	172212	167865	160838	174617	168256	161788	158804	185788	173703	167071	168273	174049	167054	181623	176244	179524	169485	170443	173625	171308	169917	174690	170297	174122	162763	164097	175054	162948
	sp|O35161|CELR1_MOUSE	Celsr1	Cadherin EGF LAG seven-pass G-type receptor 1 OS=Mus musculus OX=10090 GN=Celsr1 PE=1 SV=3	20	18	14	6.72	85144.7	81674.7	87314.2	82017	85895.4	79811.6	91333.2	82137.2	79777.8	82973.9	85151.8	83099.7	84027.1	85398.4	79037	86222.9	79725.3	82441.5	80303.3	85203.4	81092.7	89376.2	73576.1	72986.3	72419.8	88048.6	86420.2	80826.5	78251.1	87666.9	93129.1	77123.4	80279.6	81474.9	75561.8	77715.7	76025.5	84944.9	81953.1	75905.8	81825.1	82074.2
	sp|O35166|GOSR2_MOUSE	Gosr2	Golgi SNAP receptor complex member 2 OS=Mus musculus OX=10090 GN=Gosr2 PE=1 SV=2	36	12	0	41.51	439299	403462	438763	424619	431014	429215	461878	445881	461388	457086	442292	428660	418263	441274	427166	429045	407697	440999	421971	410048	420830	484030	404366	445243	428848	423773	424742	432640	433151	440539	455089	439541	426085	420547	426155	445030	435814	434172	413874	448839	450465	418957
	sp|O35174|KCNS2_MOUSE	Kcns2	Potassium voltage-gated channel subfamily S member 2 OS=Mus musculus OX=10090 GN=Kcns2 PE=1 SV=1	8	7	0	10.9	107260	106954	111862	122400	115518	107366	97547.9	113908	99666.7	116847	110492	107147	98844.3	95827.6	108974	116374	100155	108680	101234	90546	98024.3	107676	115497	122756	121165	119490	130042	129496	114496	109734	115254	115781	108316	106011	112271	106652	106719	116745	108110	117495	110719	109533
	sp|O35177|CASL_MOUSE	Nedd9	Enhancer of filamentation 1 OS=Mus musculus OX=10090 GN=Nedd9 PE=1 SV=2	15	11	8	12.84	87407.6	95345.6	92225.2	94657.8	99607.7	93855.1	97139	82060.1	108495	89393.7	94730.6	89581.4	87211.4	118142	91684.3	95219.8	81979.3	97965.2	90838.4	90523.2	96813	96620.2	89882.6	86396.7	92712.7	96133.7	106796	98962.8	86945.4	89979.5	104379	95690.4	81887.8	88718.8	93480.8	105641	93031.1	100020	82538	102879	102790	94435.1
	sp|O35181|NRG3_MOUSE	Nrg3	Pro-neuregulin-3, membrane-bound isoform OS=Mus musculus OX=10090 GN=Nrg3 PE=1 SV=1	6	5	0	6.17	119590	117874	121606	130839	120803	117617	140576	154537	121177	127203	117322	114542	129998	118075	105733	110648	138366	108418	124374	118687	155101	122374	109961	108101	125237	132644	115121	131353	118981	113989	137436	138306	122391	117107	125306	130830	139113	138657	116101	130833	126478	122723
	sp|O35188|X3CL1_MOUSE	Cx3cl1	Fractalkine OS=Mus musculus OX=10090 GN=Cx3cl1 PE=1 SV=3	31	17	17	32.4	307112	329412	337785	306784	307640	298215	279909	310691	309254	322032	306176	279098	287293	300641	273990	308368	319377	298887	323829	302618	343631	291560	278739	265077	315808	284902	278376	333560	313708	323905	335440	309981	324239	320638	327180	306005	300642	312169	293653	287635	314503	326527
	sp|O35206|COFA1_MOUSE	Col15a1	Collagen alpha-1(XV) chain OS=Mus musculus OX=10090 GN=Col15a1 PE=1 SV=2	12	10	0	8.27	110397	101948	111887	120174	112027	104645	100639	105688	109282	107878	100991	93640.7	96110.7	100011	98440.1	99950.3	106032	114196	105362	113716	106069	89341.7	86489.8	97414.5	103542	102802	97606.6	106631	103861	112528	107127	115155	100212	104782	102368	120787	109105	118555	97893.3	127203	118035	113203
	sp|O35207|CDKA1_MOUSE	Cdk2ap1	Cyclin-dependent kinase 2-associated protein 1 OS=Mus musculus OX=10090 GN=Cdk2ap1 PE=1 SV=2	8	5	2	56.14	74311.3	74610.1	88297.4	74778.5	71834.1	72958.4	57811.2	66374.7	79724.2	78664.5	76008.9	68354.7	71454	68385.1	73490.8	72372.6	70348.2	75113.5	67166	70284.9	72793.1	63382.5	75293.9	74086	66286.9	74033	68483.2	76076.2	80252.7	74789.5	73926.7	84295.4	83268.7	72963	82503.1	76703.1	78571.7	76646.9	70860.2	68429.9	76646.6	59129.2
	sp|O35215|DOPD_MOUSE	Ddt	D-dopachrome decarboxylase OS=Mus musculus OX=10090 GN=Ddt PE=1 SV=3	86	15	2	88.13	3.19832e+06	2.73772e+06	3.3552e+06	2.97144e+06	3.24121e+06	3.16232e+06	3.18901e+06	2.64902e+06	3.06006e+06	3.08926e+06	3.06814e+06	2.92493e+06	2.90146e+06	3.06682e+06	3.2288e+06	3.09307e+06	3.19347e+06	3.13138e+06	3.02477e+06	3.17546e+06	3.39333e+06	3.20148e+06	3.08262e+06	2.93866e+06	2.94879e+06	3.00603e+06	2.78326e+06	3.27233e+06	3.05691e+06	3.1951e+06	3.17608e+06	2.87101e+06	3.11136e+06	2.83736e+06	3.13359e+06	3.07912e+06	3.33899e+06	3.17328e+06	2.9768e+06	3.20835e+06	2.78366e+06	3.10396e+06
	sp|O35218|CPSF2_MOUSE	Cpsf2	Cleavage and polyadenylation specificity factor subunit 2 OS=Mus musculus OX=10090 GN=Cpsf2 PE=1 SV=1	64	33	33	45.65	310653	319457	306249	327664	308433	322643	306430	318916	292548	316950	303531	311341	303670	282394	316334	316298	310457	302116	311809	298867	305380	295998	321130	311960	300743	296357	287568	323213	314819	316597	312700	321918	320886	324610	325092	299229	320809	322467	314808	318506	314428	323255
	sp|O35219|KCNH2_MOUSE	Kcnh2	Potassium voltage-gated channel subfamily H member 2 OS=Mus musculus OX=10090 GN=Kcnh2 PE=1 SV=2	35	25	2	24.53	147099	137944	157267	145064	142895	144807	146146	157252	139597	143758	145365	143533	163368	146931	136746	143175	146924	157233	149158	147629	147922	156133	137777	151227	152419	150948	143463	153595	154032	146685	138845	137987	146568	158100	149644	137348	144269	149277	155020	158312	144340	135917
	sp|O35226|PSMD4_MOUSE	Psmd4	26S proteasome non-ATPase regulatory subunit 4 OS=Mus musculus OX=10090 GN=Psmd4 PE=1 SV=1	76	19	0	45.48	2.30615e+06	2.4826e+06	2.38453e+06	2.42343e+06	2.52723e+06	2.34771e+06	2.43775e+06	2.28017e+06	2.39755e+06	2.38378e+06	2.46944e+06	2.29892e+06	2.29416e+06	2.39137e+06	2.1842e+06	2.38123e+06	2.34403e+06	2.37498e+06	2.39876e+06	2.38085e+06	2.41808e+06	2.28656e+06	2.29416e+06	2.33129e+06	2.34305e+06	2.31025e+06	2.34436e+06	2.52707e+06	2.4041e+06	2.38285e+06	2.44918e+06	2.34794e+06	2.45097e+06	2.38281e+06	2.37776e+06	2.38935e+06	2.42857e+06	2.4387e+06	2.44062e+06	2.36605e+06	2.46965e+06	2.36494e+06
	sp|O35231|KIFC3_MOUSE	Kifc3	Kinesin-like protein KIFC3 OS=Mus musculus OX=10090 GN=Kifc3 PE=1 SV=4	33	30	1	38.59	143180	156349	149366	145115	147248	158356	148614	153359	149109	147051	140441	150290	132076	147400	138007	152610	143867	153337	143083	144508	142232	142283	132977	140669	148890	154639	146902	146948	140534	152454	145397	154812	148268	153151	146366	143564	148355	156285	144455	142485	154917	137343
	sp|O35239|PTN9_MOUSE	Ptpn9	Tyrosine-protein phosphatase non-receptor type 9 OS=Mus musculus OX=10090 GN=Ptpn9 PE=1 SV=2	111	32	22	46.88	614982	647330	672222	664698	658785	638067	690016	610449	639700	669264	635015	606842	621322	654222	574852	714767	617282	639666	636767	639349	646410	672231	591916	607026	641839	619104	629331	662335	631640	643409	661334	643554	660277	648398	661783	653394	604054	683434	643855	663776	648458	662180
	sp|O35242|FAN_MOUSE	Nsmaf	Protein FAN OS=Mus musculus OX=10090 GN=Nsmaf PE=1 SV=2	7	7	4	6.63	53012.2	55387.2	50085.3	55093.9	54749.6	55347.8	50311.7	57631	57110.1	57574.4	55782.7	53943.6	56034.5	52882.8	45796.4	57067.1	54401.3	49880.6	52152.6	53899.9	66113.8	52576.8	57591.7	48371.3	61049.2	52504	56929.8	55706.8	53577.3	50673.4	50779.1	45090.3	54054.7	57939.8	56993.2	58596.8	56793.8	59316.5	46664.5	51092.3	55155	49994.4
	sp|O35245|PKD2_MOUSE	Pkd2	Polycystin-2 OS=Mus musculus OX=10090 GN=Pkd2 PE=1 SV=2	30	22	0	24.22	102531	97688.5	103151	102339	107451	104291	103211	110368	96912.7	103664	106034	107558	105846	103827	109734	101794	99366.8	109054	107897	101713	100459	110658	111338	102555	103497	105527	100897	99051.1	108805	107765	97180.8	100504	93410.9	95790.7	104274	104053	102253	101708	105751	103537	98366	96264.1
	sp|O35250|EXOC7_MOUSE	Exoc7	Exocyst complex component 7 OS=Mus musculus OX=10090 GN=Exoc7 PE=1 SV=2	167	48	4	57.53	2.14993e+06	2.30362e+06	2.21873e+06	2.26288e+06	2.21945e+06	2.24206e+06	2.27137e+06	2.28715e+06	2.34462e+06	2.20184e+06	2.12958e+06	2.09062e+06	2.10714e+06	2.25342e+06	2.09907e+06	2.28006e+06	2.17441e+06	2.23625e+06	2.20428e+06	2.30471e+06	2.15767e+06	2.19239e+06	2.13114e+06	2.02942e+06	2.1725e+06	2.26173e+06	2.1775e+06	2.2488e+06	2.27207e+06	2.30948e+06	2.22635e+06	2.24358e+06	2.31622e+06	2.21845e+06	2.24684e+06	2.14025e+06	2.23351e+06	2.27235e+06	2.17035e+06	2.12469e+06	2.2506e+06	2.20185e+06
	sp|O35280|CHK1_MOUSE	Chek1	Serine/threonine-protein kinase Chk1 OS=Mus musculus OX=10090 GN=Chek1 PE=1 SV=2	4	2	0	5.04	188518	178890	186437	190887	128342	283611	204762	180370	175540	191951	132421	232124	181686	163437	164683	205107	179311	185635	223232	197660	209711	201177	149696	159319	167740	182511	151992	188624	191183	182245	230877	194100	190684	192312	208971	197865	204440	191168	202663	221959	165119	213387
	sp|O35286|DHX15_MOUSE	Dhx15	Pre-mRNA-splicing factor ATP-dependent RNA helicase DHX15 OS=Mus musculus OX=10090 GN=Dhx15 PE=1 SV=2	182	63	44	51.95	1.87213e+06	1.84393e+06	1.87108e+06	1.9123e+06	1.85662e+06	1.81232e+06	1.82866e+06	1.79037e+06	1.79446e+06	1.79143e+06	1.89089e+06	1.75302e+06	1.87397e+06	1.84802e+06	1.82578e+06	1.85094e+06	1.94041e+06	1.87496e+06	1.78547e+06	1.86278e+06	1.81306e+06	1.69976e+06	1.81276e+06	1.98845e+06	1.88951e+06	1.86203e+06	1.74461e+06	1.86529e+06	1.98013e+06	1.93707e+06	1.88618e+06	1.94021e+06	1.89258e+06	1.92412e+06	1.94586e+06	1.82929e+06	1.89855e+06	1.80611e+06	1.7907e+06	1.78076e+06	1.83389e+06	1.90991e+06
	sp|O35295|PURB_MOUSE	Purb	Transcriptional activator protein Pur-beta OS=Mus musculus OX=10090 GN=Purb PE=1 SV=3	122	17	15	62.04	8.17964e+06	8.0119e+06	8.81468e+06	7.9108e+06	7.80769e+06	8.00165e+06	8.03634e+06	7.93502e+06	7.22393e+06	8.25236e+06	7.63129e+06	7.28379e+06	7.03707e+06	6.8763e+06	6.69329e+06	7.21969e+06	7.31576e+06	6.99992e+06	7.3474e+06	7.48076e+06	7.4283e+06	7.37885e+06	6.65278e+06	7.32552e+06	7.46166e+06	7.02375e+06	6.68748e+06	7.95383e+06	8.08439e+06	7.96078e+06	8.38152e+06	8.00495e+06	8.32707e+06	8.04882e+06	8.24304e+06	8.15509e+06	8.49447e+06	7.83541e+06	7.85925e+06	8.11026e+06	7.47278e+06	7.6901e+06
	sp|O35304|VACHT_MOUSE	Slc18a3	Vesicular acetylcholine transporter OS=Mus musculus OX=10090 GN=Slc18a3 PE=1 SV=1	25	8	8	19.06	136901	142306	126650	117189	123882	136788	130022	136410	156684	115520	117296	110462	104102	119164	101151	134370	121069	134733	135116	132253	134454	110763	102639	118666	119079	124642	106288	125653	112510	125046	117606	118873	130143	118345	123170	111436	93847.5	122980	120277	131864	118549	125441
	sp|O35309|NMI_MOUSE	Nmi	N-myc-interactor OS=Mus musculus OX=10090 GN=Nmi PE=1 SV=1	21	13	9	43.63	87502.3	80389.1	91931.5	89251.4	84387.7	80484.2	82171.5	83676.9	74303.5	95982.5	107485	128004	125047	103201	111030	89228.4	89753.3	77130.4	82262.8	77251.3	78460.8	108846	140159	105958	101435	95918.2	119651	94184.7	84975	87223.9	87451.4	94095.1	82215.7	90963.9	84391.4	92897.4	92866.7	94958.8	87217.7	91326.9	88642.7	83803.2
	sp|O35316|SC6A6_MOUSE	Slc6a6	Sodium- and chloride-dependent taurine transporter OS=Mus musculus OX=10090 GN=Slc6a6 PE=1 SV=2	21	6	5	9.98	504083	523995	520943	517929	531453	510878	525491	478139	472271	502015	532417	486872	463408	444389	551346	486408	524821	555949	504324	571667	556546	508629	495941	636376	567968	598354	512534	509719	548483	519498	518014	508497	533315	535191	535846	560424	526384	517599	538895	467789	460765	461441
	sp|O35317|PBX3_MOUSE	Pbx3	Pre-B-cell leukemia transcription factor 3 OS=Mus musculus OX=10090 GN=Pbx3 PE=2 SV=1	17	12	0	29.03	138461	141371	145565	147958	145708	145548	159324	109349	156396	141814	145570	140063	149087	164372	146980	138732	136523	139532	131460	141168	134062	143503	124025	207798	163747	134582	119829	133370	147046	141775	139971	136827	142359	154106	142954	150374	139734	140866	145137	151701	127249	151498
	sp|O35326|SRSF5_MOUSE	Srsf5	Serine/arginine-rich splicing factor 5 OS=Mus musculus OX=10090 GN=Srsf5 PE=1 SV=2	54	10	0	30.85	1.91363e+06	1.81164e+06	1.84154e+06	1.94668e+06	2.06115e+06	1.81209e+06	1.93298e+06	1.86169e+06	1.76634e+06	1.9351e+06	1.9864e+06	1.7876e+06	1.87731e+06	1.85219e+06	1.98812e+06	1.83085e+06	2.04576e+06	1.93301e+06	1.99283e+06	1.85267e+06	1.9755e+06	1.83083e+06	2.06513e+06	1.9906e+06	1.98366e+06	1.81641e+06	1.81454e+06	2.10361e+06	1.8775e+06	1.9644e+06	1.97043e+06	1.96007e+06	1.98435e+06	1.9087e+06	1.97828e+06	1.73241e+06	2.12173e+06	2.02617e+06	1.88938e+06	1.99595e+06	1.87441e+06	2.04935e+06
	sp|O35343|IMA3_MOUSE	Kpna4	Importin subunit alpha-3 OS=Mus musculus OX=10090 GN=Kpna4 PE=1 SV=1	71	21	0	48.94	2.41107e+06	2.614e+06	2.49426e+06	2.4744e+06	2.56538e+06	2.56893e+06	2.57682e+06	2.72029e+06	2.51455e+06	2.87897e+06	2.45002e+06	2.54844e+06	2.52165e+06	2.33236e+06	2.13696e+06	2.61869e+06	2.53831e+06	2.48181e+06	2.55523e+06	2.63285e+06	2.64293e+06	2.56533e+06	2.497e+06	2.47738e+06	2.62694e+06	2.53465e+06	2.69843e+06	2.49051e+06	2.53805e+06	2.59148e+06	2.54426e+06	2.4911e+06	2.57157e+06	2.56643e+06	2.54289e+06	2.47522e+06	2.57999e+06	2.54805e+06	2.58e+06	2.50334e+06	2.46655e+06	2.54892e+06
	sp|O35344|IMA4_MOUSE	Kpna3	Importin subunit alpha-4 OS=Mus musculus OX=10090 GN=Kpna3 PE=1 SV=1	76	23	15	52.59	3.1763e+06	3.49697e+06	3.38643e+06	3.22183e+06	3.42597e+06	3.3031e+06	3.38165e+06	3.45437e+06	3.39174e+06	3.43081e+06	3.28551e+06	3.29219e+06	3.2227e+06	3.26541e+06	3.12976e+06	3.46579e+06	3.33329e+06	3.19778e+06	3.39802e+06	3.40753e+06	3.46654e+06	3.40522e+06	3.36096e+06	3.15108e+06	3.40851e+06	3.29027e+06	3.5721e+06	3.3084e+06	3.39788e+06	3.47304e+06	3.35727e+06	3.31739e+06	3.41805e+06	3.3957e+06	3.35373e+06	3.29231e+06	3.49084e+06	3.33915e+06	3.36871e+06	3.39803e+06	3.37045e+06	3.24257e+06
	sp|O35345|IMA7_MOUSE	Kpna6	Importin subunit alpha-7 OS=Mus musculus OX=10090 GN=Kpna6 PE=1 SV=2	102	27	19	40.3	1.08058e+06	1.13328e+06	1.08334e+06	1.07107e+06	1.12405e+06	1.09424e+06	1.07945e+06	1.04226e+06	1.16214e+06	1.085e+06	1.09278e+06	1.05746e+06	1.13487e+06	1.08407e+06	1.04095e+06	1.1339e+06	1.08883e+06	1.12219e+06	1.10754e+06	1.10708e+06	1.10582e+06	1.03607e+06	1.09498e+06	1.0649e+06	1.08356e+06	1.13318e+06	1.08874e+06	1.11127e+06	1.10249e+06	1.09078e+06	1.13193e+06	1.14864e+06	1.10534e+06	1.08948e+06	1.09969e+06	1.11449e+06	1.07046e+06	1.15641e+06	1.0977e+06	1.11471e+06	1.04558e+06	1.04993e+06
	sp|O35347|DGCR6_MOUSE	Dgcr6	Protein DGCR6 OS=Mus musculus OX=10090 GN=Dgcr6 PE=2 SV=2	10	9	0	34.85	74635	65586.3	69283.8	62810.7	71187.4	66991.9	74842	62523.9	66984.2	69568.8	66961	63082.5	65695.4	64845.6	64754.2	64237.1	61258.6	64812.5	74381.1	60090.5	75416.6	67978.3	61411.9	55709.3	72414.1	64561.3	60223	58415.6	62131.6	77099	71225.4	60933.3	74414.1	65962.1	75458.3	61055.2	65587.6	66770.3	67042.4	69554.5	62766.6	64767.5
	sp|O35350|CAN1_MOUSE	Capn1	Calpain-1 catalytic subunit OS=Mus musculus OX=10090 GN=Capn1 PE=1 SV=1	121	49	40	60.03	660413	644755	698684	682081	647169	667509	676069	706399	721646	653408	674626	690622	758794	747621	695851	691475	682985	693911	666253	696321	671401	722361	697938	686849	698190	793614	774025	636911	689263	692654	679592	714402	686217	659810	680244	664783	705213	681889	670398	636486	628182	681578
	sp|O35375|NRP2_MOUSE	Nrp2	Neuropilin-2 OS=Mus musculus OX=10090 GN=Nrp2 PE=1 SV=2	71	31	0	33.73	169400	311316	183341	166029	250045	230388	346823	286391	231859	242120	244549	239031	176952	207334	146101	193047	181286	196660	192739	238623	214528	215792	168829	220240	226114	224247	218976	175419	174692	207844	207826	186894	209231	203500	184093	189208	178339	171209	176288	191584	278377	195895
	sp|O35379|MRP1_MOUSE	Abcc1	Multidrug resistance-associated protein 1 OS=Mus musculus OX=10090 GN=Abcc1 PE=1 SV=1	61	44	35	30.82	196473	190604	201085	186793	194574	187299	201595	185820	189232	194575	187359	184110	174268	181597	190060	196985	194370	182466	185141	179311	197496	200718	185825	183262	195275	176794	190459	184136	193735	193866	194237	193971	192561	194823	182543	185811	194444	178967	190374	202435	192978	188721
	sp|O35381|AN32A_MOUSE	Anp32a	Acidic leucine-rich nuclear phosphoprotein 32 family member A OS=Mus musculus OX=10090 GN=Anp32a PE=1 SV=1	123	16	9	42.1	6.42885e+06	5.9518e+06	6.18231e+06	6.34161e+06	6.37504e+06	5.76341e+06	5.94636e+06	5.6306e+06	5.57832e+06	6.13201e+06	6.17946e+06	5.44822e+06	5.35655e+06	5.62466e+06	6.23137e+06	5.78803e+06	5.94531e+06	5.79946e+06	5.79959e+06	5.76191e+06	5.79761e+06	5.67931e+06	6.52393e+06	6.32432e+06	6.03003e+06	5.29666e+06	5.92643e+06	6.18511e+06	6.0304e+06	6.34158e+06	6.04014e+06	6.04854e+06	6.18141e+06	6.1897e+06	6.20913e+06	5.77801e+06	6.51217e+06	6.06772e+06	5.77238e+06	5.85249e+06	6.18579e+06	6.31775e+06
	sp|O35382|EXOC4_MOUSE	Exoc4	Exocyst complex component 4 OS=Mus musculus OX=10090 GN=Exoc4 PE=1 SV=2	230	68	0	59.18	1.88439e+06	2.09308e+06	1.93929e+06	1.97427e+06	1.89837e+06	1.99052e+06	1.96065e+06	2.04375e+06	1.95963e+06	1.99597e+06	1.86859e+06	1.93813e+06	1.91839e+06	1.8874e+06	1.82186e+06	2.03342e+06	1.93529e+06	1.96836e+06	1.9925e+06	2.01266e+06	1.97871e+06	1.93053e+06	1.89802e+06	1.83121e+06	1.94599e+06	1.91714e+06	1.9434e+06	2.04893e+06	2.01238e+06	2.00511e+06	1.96721e+06	1.93899e+06	2.04242e+06	1.96483e+06	1.99828e+06	1.95214e+06	1.92324e+06	1.97634e+06	1.92755e+06	1.99994e+06	1.94884e+06	1.93973e+06
	sp|O35385|PPE2_MOUSE	Ppef2	Serine/threonine-protein phosphatase with EF-hands 2 OS=Mus musculus OX=10090 GN=Ppef2 PE=2 SV=1	2	2	2	2.38	47369.5	64174.2	44280	45128.4	51612.5	52262.5	58956	49727.9	63366.9	55157	57032.6	51921	48000.9	53232.3	51322.3	51820.8	49309.1	53391.7	57257.7	56459.4	52412.9	64273.8	50137.3	58263.7	54617.4	54961.4	49329.8	50060.2	57769.1	50712.2	49684.6	48435.7	51599.9	53073.4	55565	66344.7	50633.6	50733.5	58358.7	55926.2	50865.5	57497.3
	sp|O35386|PAHX_MOUSE	Phyh	Phytanoyl-CoA dioxygenase, peroxisomal OS=Mus musculus OX=10090 GN=Phyh PE=1 SV=1	32	14	14	35.8	147607	145636	136590	139872	141118	142913	141667	138868	140956	146046	137763	142628	134274	140878	128779	151877	148752	146886	147468	135487	148676	148265	128075	137381	142622	137530	147443	155044	144917	141605	141273	139051	148640	141072	142286	140873	151003	139430	147175	145751	129371	135478
	sp|O35387|HAX1_MOUSE	Hax1	HCLS1-associated protein X-1 OS=Mus musculus OX=10090 GN=Hax1 PE=1 SV=1	33	16	5	66.43	270537	264780	267952	255651	262648	259542	272806	271643	262972	262455	256370	251860	245550	253377	255006	267022	262470	260108	258171	252427	267081	255823	249998	245345	233956	233520	239694	269355	253638	271343	270197	258907	262669	244304	252830	239322	271671	265482	258880	267965	274960	277643
	sp|O35393|EFNB3_MOUSE	Efnb3	Ephrin-B3 OS=Mus musculus OX=10090 GN=Efnb3 PE=1 SV=1	60	20	20	62.06	493869	372365	330774	318240	444210	428677	362659	442433	528872	369052	419956	393395	443841	395893	428863	402618	492784	452446	404459	468380	468754	432781	462341	414200	418179	472819	450710	334413	348225	403029	360546	408031	389138	407170	341699	515940	414619	337647	369463	430969	335170	398146
	sp|O35405|PLD3_MOUSE	Pld3	5'-3' exonuclease PLD3 OS=Mus musculus OX=10090 GN=Pld3 PE=1 SV=1	68	21	18	43.03	1.69306e+06	1.78491e+06	1.91778e+06	2.016e+06	1.70204e+06	1.77169e+06	1.75967e+06	1.72876e+06	1.73345e+06	1.90222e+06	1.97098e+06	2.09854e+06	2.19517e+06	2.04074e+06	2.14399e+06	1.81925e+06	1.75181e+06	1.80728e+06	1.78526e+06	1.78348e+06	1.83862e+06	2.17301e+06	2.13104e+06	1.81794e+06	1.80816e+06	2.14474e+06	2.03518e+06	2.04791e+06	1.95976e+06	1.84717e+06	1.87851e+06	1.98233e+06	1.94212e+06	2.01386e+06	1.99255e+06	1.77542e+06	1.77818e+06	2.04315e+06	1.88293e+06	1.89047e+06	1.72682e+06	1.70674e+06
	sp|O35409|FOLH1_MOUSE	Folh1	Glutamate carboxypeptidase 2 OS=Mus musculus OX=10090 GN=Folh1 PE=1 SV=2	79	33	2	49.47	574064	539402	491675	542506	659651	618320	596451	517841	644848	561127	665053	657757	652080	580498	679787	638295	668737	638120	617838	635150	665672	544235	695362	574209	633696	647563	658452	472096	518577	558277	428341	513607	511555	565561	530568	660379	552260	504791	575720	471654	633056	584369
	sp|O35417|PDYN_MOUSE	Pdyn	Proenkephalin-B OS=Mus musculus OX=10090 GN=Pdyn PE=2 SV=1	19	9	5	47.98	212197	230714	222634	252456	277034	258636	264433	256567	208104	255883	269799	275915	270338	223515	234102	262268	237051	247820	311910	235325	243334	289961	345750	230409	273072	246265	433418	249523	212271	212692	213298	217258	232964	234657	258915	152201	180446	270551	243377	209940	322036	229416
	sp|O35425|BOK_MOUSE	Bok	Bcl-2-related ovarian killer protein OS=Mus musculus OX=10090 GN=Bok PE=1 SV=1	20	10	1	41.78	366669	422817	363581	402710	350628	358658	403104	406836	376587	367455	357076	327679	345141	355659	321555	448244	376263	401629	425133	369281	358761	363795	330642	319500	356349	319489	365959	393760	381466	418881	410337	378156	365846	318456	319578	366723	354207	314234	317320	419309	332470	398403
	sp|O35435|PYRD_MOUSE	Dhodh	Dihydroorotate dehydrogenase (quinone), mitochondrial OS=Mus musculus OX=10090 GN=Dhodh PE=1 SV=2	73	25	0	58.73	463267	456578	465201	513590	522124	456393	501160	507802	443613	460358	496962	472367	424635	534337	477509	471525	546724	537342	491488	466793	470174	497180	478216	487350	480971	448269	426826	427247	544495	452862	476687	415577	478822	415667	452904	465638	466930	449271	477929	429422	534209	540257
	sp|O35445|RNF5_MOUSE	Rnf5	E3 ubiquitin-protein ligase RNF5 OS=Mus musculus OX=10090 GN=Rnf5 PE=1 SV=1	4	4	3	21.11	74328.2	111717	75620.2	97621	92074.2	89644.5	75551.8	98988.7	106265	89674.9	98978.2	100544	90730.7	99523.9	107300	103202	69886.1	110023	93515.6	88349.5	102794	70462.2	133676	88940.9	69394.6	108635	99495.4	97054.7	87099.3	104732	90678	94061.2	90398.5	100272	93741	87245.3	91268.7	98007.8	90153.4	84954.3	93174.2	93970.9
	sp|O35448|PPT2_MOUSE	Ppt2	Lysosomal thioesterase PPT2 OS=Mus musculus OX=10090 GN=Ppt2 PE=1 SV=1	7	4	0	13.58	73454.1	80080.3	77288.7	87662.7	81702.8	85966.9	82646.2	74470.6	89481.1	82596.9	74640.6	83822.8	68397.6	98920.1	79063.9	78764.4	78139.4	89208.1	78027.8	88724.7	74724.1	74313.1	92587	99614.5	75005.8	78380.8	77889.6	88477.8	75044.8	80751.2	90909.5	88132.8	84174.6	77317.3	77049.9	68706.9	91793.1	83187.1	71103.1	94372.3	81143.6	88135.5
	sp|O35449|PRRT1_MOUSE	Prrt1	Proline-rich transmembrane protein 1 OS=Mus musculus OX=10090 GN=Prrt1 PE=1 SV=1	36	5	5	22.88	516417	578161	521711	533343	518970	537354	589503	517159	480863	587229	546341	552555	503480	518720	435265	514966	487423	514471	501952	551170	506827	540082	485016	467246	568245	499128	565358	527504	501642	515782	543376	507678	605282	559008	554825	465897	540577	482383	480191	508846	535816	564773
	sp|O35450|FKBPL_MOUSE	Fkbpl	FK506-binding protein-like OS=Mus musculus OX=10090 GN=Fkbpl PE=2 SV=1	23	15	15	42.36	200095	233649	198040	208657	221105	208647	230224	207691	194468	215151	216903	208140	179688	192577	166293	211372	197592	194513	198152	208585	198870	186007	189401	190810	194431	199890	199318	223155	199889	205820	204857	205675	224214	207441	204360	188193	192147	217134	204849	199969	223433	204464
	sp|O35454|CLCN6_MOUSE	Clcn6	Chloride transport protein 6 OS=Mus musculus OX=10090 GN=Clcn6 PE=1 SV=1	93	31	1	36.21	330132	358117	438121	405695	353014	337440	336257	360266	338580	385051	461518	530188	536360	468798	536197	358545	358192	372920	361891	370827	364577	526671	527747	445107	433720	475554	528077	399610	390771	388130	373951	394855	386397	414337	425447	385435	369464	404227	400158	391073	369157	367266
	sp|O35459|ECH1_MOUSE	Ech1	Delta(3,5)-Delta(2,4)-dienoyl-CoA isomerase, mitochondrial OS=Mus musculus OX=10090 GN=Ech1 PE=1 SV=1	85	19	3	43.73	1.28395e+06	1.26613e+06	1.30223e+06	1.30045e+06	1.24707e+06	1.7178e+06	1.38162e+06	1.51505e+06	1.19585e+06	1.25241e+06	1.2074e+06	1.43148e+06	1.28523e+06	1.19285e+06	1.32604e+06	1.31931e+06	1.33485e+06	1.33017e+06	1.3132e+06	1.28451e+06	1.36289e+06	1.46124e+06	1.4468e+06	1.29599e+06	1.32282e+06	1.32409e+06	1.40432e+06	1.30957e+06	1.27343e+06	1.28537e+06	1.37512e+06	1.25591e+06	1.33668e+06	1.28555e+06	1.30971e+06	1.38755e+06	1.30737e+06	1.27924e+06	1.29954e+06	1.3674e+06	1.4291e+06	1.35001e+06
	sp|O35464|SEM6A_MOUSE	Sema6a	Semaphorin-6A OS=Mus musculus OX=10090 GN=Sema6a PE=1 SV=2	30	23	0	23.18	108558	112250	100079	100055	107317	106545	110807	110076	111433	104932	109814	108356	112530	107866	104173	103281	105581	106551	109950	112953	118767	108891	99906.3	112599	110997	103105	100437	108626	106458	113203	107152	109897	110063	113477	102253	104666	101060	103286	103502	111106	108425	106166
	sp|O35465|FKBP8_MOUSE	Fkbp8	Peptidyl-prolyl cis-trans isomerase FKBP8 OS=Mus musculus OX=10090 GN=Fkbp8 PE=1 SV=2	141	24	1	49.5	1.94819e+06	2.07833e+06	1.98555e+06	1.90057e+06	1.95167e+06	1.93272e+06	1.86243e+06	2.07218e+06	1.86199e+06	1.88787e+06	1.93548e+06	1.8693e+06	1.99763e+06	1.86795e+06	1.98595e+06	1.99931e+06	1.90939e+06	1.91412e+06	2.01699e+06	1.9572e+06	1.9336e+06	1.9395e+06	2.04714e+06	1.79064e+06	1.85986e+06	1.89561e+06	1.9229e+06	1.87991e+06	1.9243e+06	1.96162e+06	1.95744e+06	1.92406e+06	1.90901e+06	1.84506e+06	1.91242e+06	1.9514e+06	1.93386e+06	1.96312e+06	1.91522e+06	2.00828e+06	1.90955e+06	1.90336e+06
	sp|O35474|EDIL3_MOUSE	Edil3	EGF-like repeat and discoidin I-like domain-containing protein 3 OS=Mus musculus OX=10090 GN=Edil3 PE=1 SV=2	59	27	21	52.71	405635	385094	462425	446753	421085	399113	339436	408483	396579	370699	503221	513357	679409	528000	677592	405783	456711	442639	406589	456589	448865	557063	714533	483993	500354	597618	651765	366669	400530	400322	426212	408210	410338	457092	455032	511464	473171	363638	388328	436503	368655	423150
	sp|O35488|S27A2_MOUSE	Slc27a2	Very long-chain acyl-CoA synthetase OS=Mus musculus OX=10090 GN=Slc27a2 PE=1 SV=2	36	22	20	32.9	207249	216416	235293	233410	230846	237438	224584	278983	257021	223770	228001	238912	267145	252899	242528	265863	249727	252749	237323	247319	251430	225222	225205	359864	275899	238336	218203	218526	225855	242006	226254	207897	220435	241639	218249	226650	237988	202932	234488	215231	229846	237955
	sp|O35492|CLK3_MOUSE	Clk3	Dual specificity protein kinase CLK3 OS=Mus musculus OX=10090 GN=Clk3 PE=1 SV=2	12	9	9	14.11	74889.9	80248.5	75027	79624.2	76915.3	73723.5	74536.7	79581.2	80808.3	76021.7	76931.4	72423.6	79394.1	88533.7	82442.4	82071.5	76987.6	66762.7	73315.6	79450.9	75948.1	69024.1	77905.7	71722.1	85947.1	67939.2	75314.9	72166.2	84813	78172.4	75460.5	83528.5	78026.3	65716.4	75508.9	71107.4	74417.9	70731.4	74530.6	80209.6	70130.4	74993.1
	sp|O35495|CDK14_MOUSE	Cdk14	Cyclin-dependent kinase 14 OS=Mus musculus OX=10090 GN=Cdk14 PE=1 SV=2	99	24	0	46.48	886028	915032	954527	883695	874677	910354	1.00207e+06	969320	962509	939275	876657	852467	850639	917492	778048	988051	909628	875986	935025	952378	951986	985869	781197	851801	955069	869247	936638	955728	894569	930384	907789	878116	936781	903087	910152	906622	901875	929193	867627	942115	890202	904894
	sp|O35516|NOTC2_MOUSE	Notch2	Neurogenic locus notch homolog protein 2 OS=Mus musculus OX=10090 GN=Notch2 PE=1 SV=2	32	27	2	13.3	78249.1	74749.5	76077.9	81340.4	76555.2	77207.2	76217.1	81443.3	74181.5	77724.2	81531.8	83438.5	73130.8	74982.6	76635.9	77375	85050.5	76070.7	82188.1	77499.6	76536.4	81356.7	79650.8	73091.9	83722.7	72880	77292.5	73570.9	77433.5	75488.2	82239.7	73756.1	81511.2	70688.9	71213.6	83342.6	74568.1	74646	79281.3	80279.9	72469.8	75072.8
	sp|O35526|STX1A_MOUSE	Stx1a	Syntaxin-1A OS=Mus musculus OX=10090 GN=Stx1a PE=1 SV=3	400	40	4	81.94	3.27401e+07	3.43442e+07	3.43947e+07	3.70605e+07	3.31667e+07	3.40195e+07	3.39153e+07	3.60946e+07	3.46528e+07	3.4516e+07	3.08773e+07	2.62386e+07	2.7965e+07	2.99784e+07	2.62633e+07	3.84011e+07	3.31038e+07	3.50044e+07	3.44667e+07	3.45647e+07	3.31943e+07	3.07676e+07	2.62445e+07	2.73511e+07	2.88873e+07	2.89395e+07	2.43679e+07	3.63667e+07	3.51696e+07	3.43176e+07	3.70861e+07	3.40897e+07	3.39215e+07	3.31016e+07	3.38317e+07	3.68279e+07	3.58723e+07	3.47252e+07	3.4395e+07	3.61441e+07	3.37084e+07	3.54566e+07
	sp|O35544|EAA4_MOUSE	Slc1a6	Excitatory amino acid transporter 4 OS=Mus musculus OX=10090 GN=Slc1a6 PE=1 SV=1	116	9	5	13.37	5.82946e+06	6.50569e+06	5.86742e+06	7.15888e+06	6.42724e+06	6.29461e+06	6.32559e+06	5.71065e+06	6.679e+06	5.71228e+06	5.9905e+06	6.78185e+06	7.0976e+06	6.30715e+06	6.5659e+06	6.27917e+06	5.76737e+06	6.00627e+06	6.18949e+06	5.89038e+06	6.03623e+06	7.10441e+06	6.62302e+06	6.19626e+06	6.5716e+06	6.67462e+06	6.77835e+06	6.18692e+06	5.90912e+06	6.15057e+06	6.66507e+06	6.63429e+06	6.97805e+06	6.2654e+06	6.46557e+06	6.47868e+06	6.76862e+06	6.76013e+06	6.1843e+06	6.96762e+06	5.46233e+06	5.61874e+06
	sp|O35551|RABE1_MOUSE	Rabep1	Rab GTPase-binding effector protein 1 OS=Mus musculus OX=10090 GN=Rabep1 PE=1 SV=2	293	90	0	65.2	2.30771e+06	2.48749e+06	2.37457e+06	2.33389e+06	2.27794e+06	2.28691e+06	2.33705e+06	2.39209e+06	2.31318e+06	2.39085e+06	2.20932e+06	2.20121e+06	2.23904e+06	2.22618e+06	2.17795e+06	2.47375e+06	2.26573e+06	2.26609e+06	2.33021e+06	2.30043e+06	2.3189e+06	2.23896e+06	2.2295e+06	2.14522e+06	2.19484e+06	2.19224e+06	2.19852e+06	2.37232e+06	2.26409e+06	2.31448e+06	2.30846e+06	2.29065e+06	2.27567e+06	2.21286e+06	2.24956e+06	2.2603e+06	2.31051e+06	2.31654e+06	2.30714e+06	2.30546e+06	2.28372e+06	2.25009e+06
	sp|O35566|CD151_MOUSE	Cd151	CD151 antigen OS=Mus musculus OX=10090 GN=Cd151 PE=1 SV=2	17	9	9	28.46	221880	195067	220753	204928	215316	209060	202109	236878	201099	217607	221264	213871	295114	165307	208850	224305	229650	213751	201674	207803	223830	253883	247913	197483	216241	233920	292312	221850	195604	223525	248792	190623	200612	219825	227465	265329	225471	213894	195503	285982	158454	217868
	sp|O35593|PSDE_MOUSE	Psmd14	26S proteasome non-ATPase regulatory subunit 14 OS=Mus musculus OX=10090 GN=Psmd14 PE=1 SV=2	83	25	25	62.9	2.24921e+06	2.23898e+06	2.31517e+06	2.27964e+06	2.27473e+06	2.22857e+06	2.28829e+06	2.09487e+06	2.28212e+06	2.16562e+06	2.23926e+06	2.17912e+06	2.02028e+06	2.52318e+06	2.13543e+06	2.21709e+06	2.18988e+06	2.23443e+06	2.21434e+06	2.26436e+06	2.17358e+06	2.26503e+06	2.07479e+06	2.12717e+06	2.22048e+06	2.2155e+06	2.20296e+06	2.37883e+06	2.27198e+06	2.30245e+06	2.28656e+06	2.23037e+06	2.26385e+06	2.26531e+06	2.27019e+06	2.3579e+06	2.25136e+06	2.26049e+06	2.1681e+06	2.20526e+06	2.1683e+06	2.32927e+06
	sp|O35594|IFT81_MOUSE	Ift81	Intraflagellar transport protein 81 homolog OS=Mus musculus OX=10090 GN=Ift81 PE=1 SV=4	79	50	42	59.61	175629	184751	167326	175385	180288	189488	183146	179802	166642	180536	172438	185369	166679	194371	176309	179725	175422	186442	174975	178472	174975	182958	188074	176534	178310	180153	175647	160878	178666	177004	173964	180193	182254	160246	159881	174806	183068	172801	172033	162006	184055	171443
	sp|O35598|ADA10_MOUSE	Adam10	Disintegrin and metalloproteinase domain-containing protein 10 OS=Mus musculus OX=10090 GN=Adam10 PE=1 SV=2	126	42	31	48.33	509254	435477	410604	444053	518186	487177	490319	490282	535508	484087	486748	483912	573073	476946	562032	504870	566473	517250	500117	519249	530546	561196	628796	497169	528653	545419	621767	444651	451252	491482	462074	473953	462720	466620	457594	587013	536361	449065	482501	480773	456158	484193
	sp|O35601|FYB1_MOUSE	Fyb1	FYN-binding protein 1 OS=Mus musculus OX=10090 GN=Fyb1 PE=1 SV=2	29	20	2	30.89	88751.4	85762.8	96722.1	97316.1	93228.2	98900.2	93993.1	85003.3	82383.9	92750	112189	157142	137115	118146	156639	93747.7	98627.7	96233.9	99753.9	96762.8	97691.1	141364	152370	109036	111271	106882	118649	103844	103420	94658.4	100148	98235	104416	100506	96460.8	105894	99044.2	102108	101012	98486.3	97918.8	92096.4
	sp|O35604|NPC1_MOUSE	Npc1	NPC intracellular cholesterol transporter 1 OS=Mus musculus OX=10090 GN=Npc1 PE=1 SV=2	30	17	12	11.35	277220	256150	276766	258926	282742	292467	242161	281097	287646	269324	299119	336356	326561	317976	403151	264245	303866	278078	275005	282014	299796	404241	408351	309754	312770	341247	356978	291572	234650	274412	255345	285184	267544	305781	282467	308125	299728	288798	259237	289023	259591	275787
	sp|O35607|BMPR2_MOUSE	Bmpr2	Bone morphogenetic protein receptor type-2 OS=Mus musculus OX=10090 GN=Bmpr2 PE=1 SV=1	119	48	40	46.82	566275	608540	584043	557492	600191	569684	630603	651616	590376	587193	596555	555606	573558	562804	538371	592345	568803	584394	593849	598612	590911	599071	504059	540509	564891	560283	540309	593841	591423	601704	588990	584616	575605	591020	589697	551732	574131	582632	548999	602886	571225	557156
	sp|O35609|SCAM3_MOUSE	Scamp3	Secretory carrier-associated membrane protein 3 OS=Mus musculus OX=10090 GN=Scamp3 PE=1 SV=3	50	13	0	28.08	1.89637e+06	2.3473e+06	2.0492e+06	2.33648e+06	2.10763e+06	2.10893e+06	2.15814e+06	1.89578e+06	2.13125e+06	2.1579e+06	2.10137e+06	2.06697e+06	1.80664e+06	2.11293e+06	1.97503e+06	2.30996e+06	1.93435e+06	2.03701e+06	2.04427e+06	2.01939e+06	2.00446e+06	1.94733e+06	2.30656e+06	1.9846e+06	1.96796e+06	2.01661e+06	2.02945e+06	2.25659e+06	2.13555e+06	2.09656e+06	2.05505e+06	2.06451e+06	2.11117e+06	2.14062e+06	2.10706e+06	1.92875e+06	2.07753e+06	2.15242e+06	2.09784e+06	2.06806e+06	2.30948e+06	2.02936e+06
	sp|O35613|DAXX_MOUSE	Daxx	Death domain-associated protein 6 OS=Mus musculus OX=10090 GN=Daxx PE=1 SV=1	13	12	0	18	56190.8	58015	57810.2	64185.3	57482.5	55974	61070.5	49581.8	60134.6	59112.9	58115.7	60067.2	48179.5	67061.4	63093.9	59629.5	59084	59241.3	56334.3	55153.2	58598.9	55459.3	54614.2	61556.3	58142.3	55084.8	57474.9	54370.1	64057.6	60857.7	60694.9	57832.8	52152	55575.4	58235.8	54110.5	68105.6	62545	60243.5	50923.6	56967	55429.9
	sp|O35615|FOG1_MOUSE	Zfpm1	Zinc finger protein ZFPM1 OS=Mus musculus OX=10090 GN=Zfpm1 PE=1 SV=1	14	12	12	15.98	82741.9	76669	88444	88128.8	74994.5	82694.6	76254.3	79187.6	85216.6	85630.8	80773.1	78660	78968.1	81039.9	76366.9	83067.2	78073.8	78197	82512.7	73645.8	81597.9	79992.9	76564.6	78820.6	87442.1	75286.6	72814.1	85736.3	83046.2	85575.3	88585.1	89440.7	82225.1	74597.5	93921.8	81672	81689.5	86545.7	78274	80806.3	75630.8	84743.9
	sp|O35618|MDM4_MOUSE	Mdm4	Protein Mdm4 OS=Mus musculus OX=10090 GN=Mdm4 PE=1 SV=2	20	14	0	31.49	73089.7	70434.1	67400.4	72702.1	74114.8	67151.6	66237.3	72853.1	72990.4	70137.2	73269.2	65534.5	67727	80066	63736.3	70218.1	72708.2	73525.7	80171.3	65873.4	69305.6	71827	72989.8	69496.2	80102.5	75005.8	69869.4	66006.7	78812.6	67373.4	68868	67915.1	72866.2	74257.3	68073.9	69672.6	72582.3	70186.7	76368.1	66078.2	75893.5	76344.1
	sp|O35621|PMM1_MOUSE	Pmm1	Phosphomannomutase 1 OS=Mus musculus OX=10090 GN=Pmm1 PE=1 SV=1	62	17	0	55.34	1.96482e+06	1.72436e+06	1.93408e+06	1.74379e+06	1.93711e+06	1.84996e+06	2.25728e+06	1.95791e+06	1.84713e+06	1.97138e+06	1.86949e+06	1.7028e+06	1.74079e+06	1.81706e+06	1.58311e+06	1.84691e+06	1.8415e+06	1.95481e+06	1.85697e+06	1.87065e+06	1.82157e+06	2.18166e+06	1.60893e+06	1.65409e+06	1.7776e+06	1.7407e+06	1.81786e+06	1.93564e+06	1.86423e+06	1.92495e+06	1.8564e+06	1.80419e+06	1.92842e+06	1.88617e+06	1.89869e+06	1.84823e+06	1.75128e+06	1.8345e+06	1.82594e+06	1.77939e+06	2.04591e+06	1.9308e+06
	sp|O35623|BET1_MOUSE	Bet1	BET1 homolog OS=Mus musculus OX=10090 GN=Bet1 PE=1 SV=1	4	4	4	32.2	129954	121333	122412	116249	133397	132669	107667	121870	104321	126776	143564	139279	143117	125634	154063	112014	121420	123332	119031	127499	122037	150303	135146	141133	123555	122956	126832	133834	142226	117597	130662	117166	116014	122974	146161	122534	122301	115033	120096	145780	128104	117140
	sp|O35625|AXIN1_MOUSE	Axin1	Axin-1 OS=Mus musculus OX=10090 GN=Axin1 PE=1 SV=3	31	17	0	20.51	361048	333829	346006	331309	315241	329318	327836	373853	303930	316912	298224	323651	332138	269272	293252	315134	304567	312230	308859	307211	300872	325227	281843	306062	340937	288574	339466	355794	299034	314069	314638	335687	300574	312207	308624	342630	337503	344670	303658	324972	298043	330677
	sp|O35633|VIAAT_MOUSE	Slc32a1	Vesicular inhibitory amino acid transporter OS=Mus musculus OX=10090 GN=Slc32a1 PE=1 SV=3	165	19	0	36.57	6.0626e+06	6.05015e+06	6.38295e+06	6.61728e+06	6.55972e+06	6.48058e+06	6.09879e+06	6.23909e+06	5.60561e+06	5.99429e+06	6.17882e+06	6.15888e+06	5.22881e+06	5.90169e+06	5.6444e+06	6.31483e+06	6.31175e+06	6.13679e+06	6.38385e+06	6.22136e+06	6.64891e+06	5.81234e+06	6.41434e+06	7.04293e+06	6.4919e+06	5.63708e+06	6.11534e+06	6.47393e+06	6.35063e+06	6.67159e+06	6.51191e+06	6.16149e+06	6.30891e+06	6.15995e+06	6.08943e+06	5.80911e+06	6.04897e+06	5.97479e+06	5.86314e+06	5.76686e+06	6.37587e+06	6.66416e+06
	sp|O35638|STAG2_MOUSE	Stag2	Cohesin subunit SA-2 OS=Mus musculus OX=10090 GN=Stag2 PE=1 SV=3	70	36	0	25.35	357668	343326	324174	348053	351398	325968	329954	312911	353295	338531	350399	331489	331869	352722	354382	334141	366096	345098	334802	341982	353639	316496	373032	370571	357672	335375	346802	343191	338593	351348	335151	349825	349751	353984	354225	355450	364521	334599	340587	346063	336303	357182
	sp|O35639|ANXA3_MOUSE	Anxa3	Annexin A3 OS=Mus musculus OX=10090 GN=Anxa3 PE=1 SV=4	100	29	29	76.47	1.70417e+06	1.46813e+06	1.78876e+06	1.67768e+06	1.76625e+06	1.80232e+06	1.64852e+06	1.42497e+06	1.39517e+06	1.82756e+06	2.20291e+06	3.17101e+06	2.45045e+06	2.30312e+06	3.19543e+06	1.5328e+06	1.49143e+06	1.46409e+06	1.58102e+06	1.57057e+06	1.60636e+06	2.76032e+06	2.88321e+06	2.10616e+06	2.05538e+06	2.33353e+06	2.96254e+06	1.77602e+06	1.7394e+06	1.68117e+06	1.62904e+06	1.78939e+06	1.82879e+06	1.76258e+06	1.67646e+06	1.96038e+06	1.77387e+06	1.7941e+06	1.86039e+06	1.53509e+06	1.73747e+06	1.61612e+06
	sp|O35643|AP1B1_MOUSE	Ap1b1	AP-1 complex subunit beta-1 OS=Mus musculus OX=10090 GN=Ap1b1 PE=1 SV=2	698	81	0	68.61	3.20152e+07	3.64659e+07	3.39124e+07	3.56214e+07	3.41083e+07	3.3818e+07	3.47032e+07	3.51739e+07	3.61001e+07	3.53455e+07	3.31041e+07	3.02294e+07	3.1508e+07	3.38067e+07	2.86943e+07	3.66573e+07	3.50321e+07	3.61719e+07	3.57813e+07	3.56479e+07	3.56428e+07	3.25321e+07	3.25356e+07	3.13586e+07	3.25869e+07	3.20242e+07	3.20115e+07	3.61584e+07	3.43346e+07	3.61496e+07	3.53845e+07	3.47492e+07	3.45235e+07	3.4353e+07	3.52702e+07	3.51122e+07	3.48794e+07	3.51817e+07	3.39305e+07	3.55053e+07	3.47712e+07	3.58383e+07
	sp|O35648|CETN3_MOUSE	Cetn3	Centrin-3 OS=Mus musculus OX=10090 GN=Cetn3 PE=1 SV=1	20	11	6	49.1	193954	184473	178970	176589	182316	172928	184501	176536	185731	180156	183908	183483	177380	181283	201426	185051	183181	185091	172235	186367	171115	198700	184778	192821	170303	183969	187670	176195	181906	185790	173376	183702	186715	177655	176542	186343	202428	182670	190350	183205	190870	166657
	sp|O35654|DPOD2_MOUSE	Pold2	DNA polymerase delta subunit 2 OS=Mus musculus OX=10090 GN=Pold2 PE=1 SV=2	32	16	15	42.86	69638.6	66591.4	74013.8	74192.1	70632.3	76726.3	70037	73186	65885.6	72121.6	69481.4	78059.4	79247.6	77398.4	76162.8	76086.9	70154.7	73528.1	71013.4	70005.7	70495.8	76236.2	78731.6	75442.6	75513.7	71003.1	70983.4	74588.3	72373.8	74649.9	70331.4	76133.3	75317.2	75873.1	72308.3	79022.6	73489.3	67703.5	68496.8	69975.5	71756.1	71091.7
	sp|O35655|PPE1_MOUSE	Ppef1	Serine/threonine-protein phosphatase with EF-hands 1 OS=Mus musculus OX=10090 GN=Ppef1 PE=2 SV=2	9	8	6	11.85	33501.2	42321.9	36290	41921.9	39791.1	39986.5	41782.8	41037.3	40312.5	37423.9	36541.8	34883.4	33803.8	30348.2	35263.9	41667.2	41142.2	39699.5	42195.4	38497.9	43189.8	33458.6	33514.7	28107.6	40984.1	36406.5	32318.2	109842	32387.7	40112.5	40157.1	62465.5	48475	37589.4	41287.8	40332.4	39847.2	44797.4	24347.9	38215.6	41631.3	35787.3
	sp|O35657|NEUR1_MOUSE	Neu1	Sialidase-1 OS=Mus musculus OX=10090 GN=Neu1 PE=1 SV=1	25	10	10	28.61	113167	124320	123727	125629	126408	125019	123611	128261	123237	121684	119863	118767	121890	129705	116758	124960	118184	135301	136166	122328	128872	135257	124103	117043	109969	109122	122668	127673	128690	121059	130838	121146	126230	123683	123397	121426	120866	123586	134932	134372	127325	125672
	sp|O35658|C1QBP_MOUSE	C1qbp	Complement component 1 Q subcomponent-binding protein, mitochondrial OS=Mus musculus OX=10090 GN=C1qbp PE=1 SV=1	99	10	2	42.08	3.39024e+06	3.47881e+06	3.4122e+06	3.61318e+06	3.53706e+06	3.57827e+06	3.59356e+06	3.698e+06	3.37571e+06	3.53181e+06	3.33092e+06	3.34724e+06	3.24773e+06	3.35622e+06	3.43578e+06	3.5576e+06	3.61804e+06	3.48042e+06	3.58571e+06	3.45381e+06	3.71063e+06	3.42714e+06	3.54347e+06	3.30413e+06	3.52094e+06	3.27356e+06	3.40376e+06	3.55066e+06	3.6091e+06	3.56795e+06	3.54539e+06	3.45993e+06	3.65898e+06	3.46823e+06	3.53778e+06	3.43856e+06	3.62556e+06	3.37094e+06	3.51231e+06	3.43691e+06	3.63873e+06	3.63593e+06
	sp|O35660|GSTM6_MOUSE	Gstm6	Glutathione S-transferase Mu 6 OS=Mus musculus OX=10090 GN=Gstm6 PE=1 SV=4	45	12	0	34.4	7.26119e+06	7.49699e+06	6.47653e+06	7.40598e+06	8.68469e+06	8.08857e+06	6.6565e+06	8.25712e+06	7.45612e+06	7.39842e+06	8.14853e+06	8.38018e+06	7.71312e+06	7.28122e+06	8.52647e+06	8.80797e+06	7.42572e+06	8.38498e+06	6.60315e+06	7.76575e+06	6.58991e+06	7.26325e+06	9.55556e+06	7.95515e+06	6.80463e+06	8.58981e+06	7.57439e+06	6.56563e+06	7.3835e+06	7.24076e+06	7.82858e+06	6.7505e+06	7.51273e+06	6.88836e+06	7.24563e+06	7.89759e+06	8.43196e+06	6.78421e+06	7.26084e+06	6.44565e+06	8.32249e+06	7.18448e+06
	sp|O35664|INAR2_MOUSE	Ifnar2	Interferon alpha/beta receptor 2 OS=Mus musculus OX=10090 GN=Ifnar2 PE=1 SV=2	6	6	2	9.75	51948.2	46431.7	50557	52447.8	54874	52591.3	52708.9	50360.5	48549.3	56944.5	56105.4	49767.9	74588.9	54465.1	54442.6	46382.6	48935	53650.6	54267.9	51311.3	43304.3	63435	66531.1	62088.1	52129.9	62036.1	69265.1	49719.7	58333.2	53711	44034.1	56337.5	54538.6	46765	48421.9	53068.5	52711.6	53836.1	53741.1	42941.2	57472.3	46159.3
	sp|O35668|HAP1_MOUSE	Hap1	Huntingtin-associated protein 1 OS=Mus musculus OX=10090 GN=Hap1 PE=1 SV=1	77	34	3	44.27	246853	320986	222885	204921	388125	335758	406943	386322	282510	301497	342568	372790	251590	244509	229608	250523	265048	242322	271787	334644	274374	292633	247309	292048	291740	345203	261584	227763	241165	239456	214055	238520	250760	262509	248396	215182	211972	265645	261620	222350	687093	228621
	sp|O35671|ITBP1_MOUSE	Itgb1bp1	Integrin beta-1-binding protein 1 OS=Mus musculus OX=10090 GN=Itgb1bp1 PE=1 SV=1	20	10	7	54	182189	184771	156444	178914	178033	178200	191518	191007	162402	159154	171375	166281	213803	212165	186473	169927	179368	175867	192771	171411	174856	159259	195239	160637	180824	168664	183448	184095	164252	162989	163667	181397	179252	169884	176727	158771	164688	168193	183975	178164	171103	179708
	sp|O35678|MGLL_MOUSE	Mgll	Monoglyceride lipase OS=Mus musculus OX=10090 GN=Mgll PE=1 SV=1	159	26	0	73.92	4.15755e+06	4.29473e+06	4.42149e+06	4.60553e+06	4.11162e+06	4.04295e+06	4.23501e+06	3.86435e+06	4.28877e+06	4.30464e+06	4.08783e+06	3.82786e+06	4.05909e+06	4.3703e+06	3.94693e+06	4.6532e+06	4.24962e+06	4.57188e+06	4.30288e+06	4.18124e+06	4.08819e+06	3.86846e+06	3.71226e+06	3.82115e+06	4.191e+06	4.1921e+06	3.99684e+06	4.46339e+06	4.32789e+06	4.2976e+06	4.19786e+06	4.39281e+06	4.40857e+06	4.26579e+06	4.26952e+06	4.09169e+06	4.24916e+06	4.53584e+06	4.35805e+06	3.84333e+06	4.02785e+06	4.38837e+06
	sp|O35680|RT12_MOUSE	Mrps12	28S ribosomal protein S12, mitochondrial OS=Mus musculus OX=10090 GN=Mrps12 PE=2 SV=1	25	6	6	39.57	288881	340957	304269	316703	345331	305833	319286	289025	312445	322449	329999	252289	288959	275607	263102	322676	342075	312040	325401	314670	344988	262468	302966	271222	336645	282963	298969	373640	241460	292099	334742	312353	279435	301046	309520	316383	323698	382522	261122	344225	246855	418333
	sp|O35681|SYT3_MOUSE	Syt3	Synaptotagmin-3 OS=Mus musculus OX=10090 GN=Syt3 PE=1 SV=2	58	23	20	40.37	565002	708637	714969	787159	698366	695995	711549	747148	710063	646265	686008	671494	637021	725730	573174	742374	687498	727818	718471	763458	608636	670160	701090	598292	731737	734704	703913	778532	750780	695451	664285	669574	688081	767090	751787	572373	728422	811082	694869	702576	682414	648980
	sp|O35682|MYADM_MOUSE	Myadm	Myeloid-associated differentiation marker OS=Mus musculus OX=10090 GN=Myadm PE=1 SV=2	24	6	6	13.12	497070	494352	472243	478509	489686	460956	499197	603641	612657	491067	481838	430217	497098	521629	462367	532259	559380	570075	556933	548329	584559	461333	490173	481966	533131	502557	508979	487000	473842	474161	478716	465112	479687	475133	485010	485499	488954	457414	484441	511072	499362	534469
	sp|O35683|NDUA1_MOUSE	Ndufa1	NADH dehydrogenase [ubiquinone] 1 alpha subcomplex subunit 1 OS=Mus musculus OX=10090 GN=Ndufa1 PE=1 SV=1	20	3	3	24.28	575755	705335	688617	624674	647191	689561	603355	680034	582257	602828	633382	617318	460782	814241	932231	674749	694033	622677	570052	638889	630460	605112	676911	640375	638567	679483	559879	558355	679287	664940	690570	676512	622005	567505	649397	630258	627959	580885	646072	651650	589489	593656
	sp|O35684|NEUS_MOUSE	Serpini1	Neuroserpin OS=Mus musculus OX=10090 GN=Serpini1 PE=1 SV=1	33	15	13	31.22	572203	595963	621692	565180	584689	579146	648325	611966	572637	593775	598267	559163	573979	631087	549996	572788	649681	608153	634914	583976	596950	624963	556479	591803	612804	537130	547442	581142	626855	592935	595044	573186	628040	631073	636822	609000	610207	589894	619041	577177	597515	614658
	sp|O35685|NUDC_MOUSE	Nudc	Nuclear migration protein nudC OS=Mus musculus OX=10090 GN=Nudc PE=1 SV=1	190	42	42	70.18	4.07236e+06	4.3561e+06	4.15079e+06	3.99879e+06	4.00667e+06	4.29491e+06	4.04468e+06	4.17229e+06	4.24866e+06	4.11842e+06	3.90737e+06	4.12717e+06	3.89374e+06	4.19524e+06	4.28323e+06	4.23126e+06	3.94079e+06	3.7764e+06	4.05439e+06	4.02261e+06	4.20689e+06	3.8643e+06	3.93996e+06	4.03724e+06	4.08625e+06	3.90618e+06	4.14114e+06	4.00001e+06	3.98247e+06	4.10516e+06	3.99089e+06	4.07814e+06	4.17384e+06	4.19597e+06	4.16889e+06	4.03864e+06	4.39147e+06	4.24935e+06	4.15083e+06	4.02309e+06	4.20934e+06	3.86581e+06
	sp|O35691|PININ_MOUSE	Pnn	Pinin OS=Mus musculus OX=10090 GN=Pnn PE=1 SV=4	130	50	0	49.79	1.01746e+06	1.11075e+06	1.0292e+06	1.12167e+06	1.0913e+06	1.02897e+06	1.0164e+06	1.04759e+06	1.02901e+06	1.10695e+06	1.06073e+06	1.00113e+06	1.02918e+06	1.04418e+06	1.04029e+06	1.08608e+06	1.06496e+06	977401	916153	1.024e+06	1.02581e+06	932097	1.10715e+06	1.21619e+06	965881	1.09234e+06	908133	1.0228e+06	1.11656e+06	1.0718e+06	1.07406e+06	1.06858e+06	1.10082e+06	1.08638e+06	1.11547e+06	1.03169e+06	1.1744e+06	1.04082e+06	1.0477e+06	1.06124e+06	1.07805e+06	1.12195e+06
	sp|O35704|SPTC1_MOUSE	Sptlc1	Serine palmitoyltransferase 1 OS=Mus musculus OX=10090 GN=Sptlc1 PE=1 SV=2	20	12	12	32.56	139958	152785	137997	147011	142216	146755	140880	152833	133276	145391	145401	148947	140477	145605	139163	141385	155574	147141	136204	136872	140453	140935	153154	136675	132556	154873	155532	143586	143625	162412	142536	148409	147330	147273	145630	135804	130967	142204	143327	130952	134005	141057
	sp|O35709|ENC1_MOUSE	Enc1	Ectoderm-neural cortex protein 1 OS=Mus musculus OX=10090 GN=Enc1 PE=2 SV=2	44	26	25	44.65	157555	162605	161543	168394	160265	145044	157642	155780	139045	169984	164758	149119	152929	152231	145857	170928	149336	153337	150883	157612	143330	170459	136444	148116	153680	160639	144647	174880	159274	162004	161826	158043	155915	155715	163144	152518	157183	167736	151654	143048	160492	159938
	sp|O35710|NOCT_MOUSE	Noct	Nocturnin OS=Mus musculus OX=10090 GN=Noct PE=1 SV=3	43	21	1	56.88	345636	329520	358263	328398	334760	354023	364511	308426	346145	320586	327322	296941	315044	336266	293312	335598	306867	340595	328886	339386	323237	329158	276855	314236	320887	333982	323904	338513	320598	339870	333875	336674	327331	339773	333936	327504	339053	340724	311607	349482	323337	316348
	sp|O35711|LIPB2_MOUSE	Ppfibp2	Liprin-beta-2 OS=Mus musculus OX=10090 GN=Ppfibp2 PE=1 SV=3	39	27	0	33.56	169341	149603	148810	139235	159695	153476	149884	163852	185989	159559	160329	157041	162015	178629	174092	153454	168174	160006	157360	157329	166360	168550	179483	166642	162851	156338	168874	147466	150035	157358	157414	160596	156073	157206	149747	177669	158146	146597	155741	179109	128862	167938
	sp|O35723|DNJB3_MOUSE	Dnajb3	DnaJ homolog subfamily B member 3 OS=Mus musculus OX=10090 GN=Dnajb3 PE=2 SV=1	11	4	2	11.16	415442	450599	403779	424184	423155	420307	399595	409710	472201	424076	433223	381688	409896	412879	435419	455328	442243	432326	420010	414615	437888	420347	408898	391933	406509	398745	352396	440166	466687	500337	393507	394162	439746	413207	388488	456530	446844	403705	475221	462006	466707	532371
	sp|O35730|RING1_MOUSE	Ring1	E3 ubiquitin-protein ligase RING1 OS=Mus musculus OX=10090 GN=Ring1 PE=1 SV=2	18	13	0	42.36	108480	105909	107964	113930	110348	115244	105295	107061	103562	106323	113135	108688	107327	109254	119617	114559	109656	117510	112933	102707	112966	104145	112206	102276	114600	110462	109134	102442	110455	114730	116474	104471	109580	103319	109456	112420	119963	101138	112460	109415	107675	113559
	sp|O35737|HNRH1_MOUSE	Hnrnph1	Heterogeneous nuclear ribonucleoprotein H OS=Mus musculus OX=10090 GN=Hnrnph1 PE=1 SV=3	296	25	0	55.23	6.19469e+06	6.27155e+06	6.22456e+06	6.30592e+06	6.21694e+06	6.16165e+06	6.07645e+06	6.37861e+06	6.27824e+06	6.22629e+06	6.08155e+06	5.992e+06	6.22497e+06	6.05196e+06	6.33041e+06	6.05032e+06	6.55577e+06	6.3471e+06	6.35032e+06	6.32095e+06	6.50403e+06	5.59127e+06	6.25404e+06	6.60661e+06	6.58493e+06	6.06325e+06	5.96037e+06	6.22715e+06	6.2641e+06	6.30782e+06	6.20528e+06	6.19681e+06	6.40959e+06	6.32833e+06	6.45197e+06	6.14031e+06	6.70635e+06	6.32251e+06	6.31122e+06	6.00308e+06	6.36478e+06	6.28731e+06
	sp|O35738|KLF12_MOUSE	Klf12	Krueppel-like factor 12 OS=Mus musculus OX=10090 GN=Klf12 PE=1 SV=2	6	6	6	20.15	83612.7	85479.5	80651.2	89227.9	80611.7	84271.7	84823.7	95443.5	75038.8	86411.6	71619	90523.6	91641	64583.6	80278.7	84075.5	81649.3	75910.6	73841	79546.8	113271	76600.6	81293.6	65691.6	104831	65951.5	98078.8	106012	68157.5	105152	97771.5	83968.5	79962.8	87963.8	95665	82912.4	95087.1	109467	86162.5	81193.3	93275.3	89037.2
	sp|O35744|CHIL3_MOUSE	Chil3	Chitinase-like protein 3 OS=Mus musculus OX=10090 GN=Chil3 PE=1 SV=2	12	9	2	25.88	54148.7	50584.3	57860.6	51667.1	49778.2	40469.2	63100	58328	53930.6	82094.5	83480.8	39342.4	54647.7	49160.9	95747.3	53487	53562.7	47922.7	50155.6	49578.3	52933.4	50535.2	51770.1	145589	64948	45513.4	56715.3	39803.2	42863.5	40453.8	52390.1	45527.7	40784.5	41341.8	45215.5	47677.5	33051.8	43921.6	41786.5	60113.3	55971.1	59266.7
	sp|O35841|API5_MOUSE	Api5	Apoptosis inhibitor 5 OS=Mus musculus OX=10090 GN=Api5 PE=1 SV=2	103	29	1	58.53	1.69746e+06	1.61659e+06	1.76294e+06	1.63852e+06	1.68779e+06	1.59833e+06	1.63618e+06	1.61644e+06	1.54468e+06	1.67491e+06	1.67366e+06	1.52789e+06	1.48621e+06	1.58951e+06	1.73468e+06	1.58709e+06	1.58676e+06	1.70768e+06	1.57862e+06	1.63145e+06	1.56721e+06	1.58898e+06	1.65115e+06	1.72201e+06	1.58537e+06	1.54545e+06	1.44747e+06	1.70165e+06	1.68947e+06	1.71608e+06	1.67077e+06	1.71926e+06	1.68791e+06	1.69878e+06	1.73449e+06	1.55682e+06	1.7705e+06	1.68936e+06	1.59584e+06	1.66245e+06	1.65777e+06	1.71028e+06
	sp|O35855|BCAT2_MOUSE	Bcat2	Branched-chain-amino-acid aminotransferase, mitochondrial OS=Mus musculus OX=10090 GN=Bcat2 PE=1 SV=2	75	24	20	44.78	647564	579037	690785	590422	588579	575658	625008	595763	609162	630652	595513	564487	577901	618307	546668	569222	605425	600538	582925	612274	593839	628107	511349	565650	589006	590863	578638	569496	619956	631497	646676	633353	652245	623739	635314	602461	581178	574955	583607	595605	569378	607176
	sp|O35857|TIM44_MOUSE	Timm44	Mitochondrial import inner membrane translocase subunit TIM44 OS=Mus musculus OX=10090 GN=Timm44 PE=1 SV=2	137	37	32	59.73	2.81788e+06	3.06748e+06	2.99513e+06	3.01683e+06	2.8622e+06	2.78088e+06	2.84417e+06	2.98211e+06	2.77477e+06	2.98338e+06	2.82779e+06	2.7506e+06	2.71047e+06	2.87677e+06	2.89034e+06	2.90433e+06	2.69979e+06	2.79662e+06	2.53257e+06	2.9489e+06	2.66099e+06	2.53759e+06	2.76946e+06	2.91056e+06	2.69988e+06	3.17922e+06	2.42158e+06	2.76616e+06	2.9564e+06	3.03394e+06	2.92305e+06	2.94492e+06	2.98707e+06	2.82312e+06	2.92669e+06	2.84054e+06	3.0975e+06	2.88089e+06	2.76335e+06	2.68752e+06	2.75251e+06	3.01386e+06
	sp|O35864|CSN5_MOUSE	Cops5	COP9 signalosome complex subunit 5 OS=Mus musculus OX=10090 GN=Cops5 PE=1 SV=3	121	30	16	59.58	2.61371e+06	3.11946e+06	2.77567e+06	2.90825e+06	2.85278e+06	2.93261e+06	2.85383e+06	2.95362e+06	3.09458e+06	2.89782e+06	2.87366e+06	2.72105e+06	2.78625e+06	2.81551e+06	2.69648e+06	2.98092e+06	2.8763e+06	2.9838e+06	2.95366e+06	2.96615e+06	2.98304e+06	2.72136e+06	2.93005e+06	2.75474e+06	2.8668e+06	2.80762e+06	2.81892e+06	2.96155e+06	2.8267e+06	2.91935e+06	2.87133e+06	2.9499e+06	2.86432e+06	2.91891e+06	2.87417e+06	2.87918e+06	2.88864e+06	2.90372e+06	2.84957e+06	2.95088e+06	2.77813e+06	2.85321e+06
	sp|O35874|SATT_MOUSE	Slc1a4	Neutral amino acid transporter A OS=Mus musculus OX=10090 GN=Slc1a4 PE=1 SV=1	65	19	19	35.9	2.95932e+06	3.09063e+06	3.38745e+06	3.2627e+06	3.3553e+06	3.24075e+06	3.31143e+06	2.89797e+06	2.79624e+06	3.61526e+06	3.66947e+06	4.40044e+06	4.37284e+06	3.75195e+06	4.06168e+06	3.1992e+06	3.12885e+06	2.92189e+06	3.16298e+06	3.00407e+06	3.21232e+06	4.3284e+06	5.27811e+06	3.58198e+06	3.6952e+06	3.93923e+06	4.47758e+06	3.3228e+06	3.48441e+06	3.07867e+06	3.11764e+06	3.19355e+06	3.49258e+06	3.14528e+06	3.11671e+06	3.32879e+06	3.62706e+06	3.43257e+06	3.40146e+06	3.13608e+06	3.27917e+06	3.0897e+06
	sp|O35887|CALU_MOUSE	Calu	Calumenin OS=Mus musculus OX=10090 GN=Calu PE=1 SV=1	99	21	11	59.05	2.44254e+06	2.46918e+06	2.51923e+06	2.41262e+06	2.51469e+06	2.46988e+06	2.47078e+06	2.53676e+06	2.306e+06	2.46768e+06	2.53667e+06	2.70159e+06	2.44344e+06	2.51498e+06	2.75306e+06	2.27785e+06	2.36632e+06	2.31157e+06	2.39962e+06	2.24647e+06	2.36723e+06	2.82809e+06	2.77973e+06	2.41874e+06	2.51453e+06	2.4739e+06	2.69684e+06	2.48803e+06	2.40397e+06	2.46838e+06	2.6191e+06	2.40406e+06	2.5702e+06	2.38127e+06	2.50399e+06	2.57765e+06	2.59998e+06	2.54603e+06	2.45584e+06	2.56002e+06	2.57503e+06	2.42104e+06
	sp|O35892|SP100_MOUSE	Sp100	Nuclear autoantigen Sp-100 OS=Mus musculus OX=10090 GN=Sp100 PE=1 SV=2	15	12	0	19.92	74419.1	80221.5	81058.2	78294.3	70662.4	78123.4	74686.5	77540.8	64228	72310.5	78510.2	97597.2	85247.1	81051.7	100700	75413.9	77540.2	76640.3	80541	73175.9	75526.2	73618.5	83816	75892.1	89388.7	78152.6	75653.9	74321.5	73019.3	72502.8	80694.1	80443.4	74457.9	74348.5	68519.7	76319.7	74974.4	75155.9	72310	73947.9	78428.8	71607.1
	sp|O35900|LSM2_MOUSE	Lsm2	U6 snRNA-associated Sm-like protein LSm2 OS=Mus musculus OX=10090 GN=Lsm2 PE=1 SV=1	20	6	0	55.78	1.04666e+06	1.21022e+06	1.1425e+06	994442	1.14244e+06	1.0628e+06	1.03664e+06	1.07595e+06	1.0093e+06	1.08048e+06	1.12086e+06	1.04208e+06	1.24467e+06	985417	1.02195e+06	1.04148e+06	1.14516e+06	1.05702e+06	1.02432e+06	1.09127e+06	1.09383e+06	933415	1.17021e+06	1.1267e+06	1.13647e+06	1.07751e+06	1.09297e+06	1.17945e+06	1.09851e+06	1.1101e+06	1.04065e+06	1.13797e+06	1.14714e+06	1.19042e+06	1.1709e+06	1.13315e+06	1.12693e+06	1.15314e+06	1.07912e+06	960523	1.14334e+06	1.11246e+06
	sp|O35904|PK3CD_MOUSE	Pik3cd	Phosphatidylinositol 4,5-bisphosphate 3-kinase catalytic subunit delta isoform OS=Mus musculus OX=10090 GN=Pik3cd PE=1 SV=2	45	27	0	25.02	246834	249314	245631	260335	249868	247100	271953	243161	273261	249674	244313	241666	255654	283231	238814	254981	263837	274897	255318	271487	254688	246971	257051	255386	243853	262071	247877	253644	249542	254796	257604	258732	238966	261747	251106	256669	248096	257885	253157	249970	247700	264801
	sp|O35926|CD5R2_MOUSE	Cdk5r2	Cyclin-dependent kinase 5 activator 2 OS=Mus musculus OX=10090 GN=Cdk5r2 PE=1 SV=2	37	17	1	41.73	282631	298024	300789	295287	271672	314302	276273	244565	290582	308881	268345	269250	285318	352051	264390	295821	294175	297618	314577	308055	297667	262820	267942	277784	288713	286498	240478	320644	288285	295772	308234	317293	292402	302810	314581	282978	292910	338180	310527	292944	281700	290394
	sp|O35927|CTND2_MOUSE	Ctnnd2	Catenin delta-2 OS=Mus musculus OX=10090 GN=Ctnnd2 PE=1 SV=1	381	75	1	65.36	3.94218e+06	4.03141e+06	4.117e+06	3.95653e+06	4.13623e+06	4.20711e+06	4.26241e+06	4.17128e+06	4.22837e+06	4.11618e+06	4.08072e+06	3.94139e+06	4.04984e+06	3.92979e+06	3.58682e+06	4.01667e+06	3.89915e+06	4.12032e+06	4.08649e+06	4.1742e+06	4.05143e+06	4.08265e+06	3.72573e+06	3.69551e+06	3.95797e+06	4.03163e+06	3.82212e+06	4.24267e+06	4.09753e+06	4.02347e+06	4.18352e+06	4.04219e+06	4.0345e+06	4.07207e+06	4.13503e+06	3.90563e+06	3.97756e+06	4.13299e+06	3.90903e+06	4.12012e+06	3.93856e+06	3.97921e+06
	sp|O35930|GP1BA_MOUSE	Gp1ba	Platelet glycoprotein Ib alpha chain OS=Mus musculus OX=10090 GN=Gp1ba PE=1 SV=2	7	6	6	8.86	42989.7	44175.1	42157.1	43045.7	46245.7	36880.4	49873.6	51525.6	49686.1	36702	43511.9	40873.3	42417.3	43571.3	39347.4	46599.1	53385.8	50019.2	41677.2	43054.7	41877.6	47585.8	33202.2	43063	43837.4	44955.9	34380.6	44150.8	51772.1	39319	46187.1	39847.9	47438.7	44548.5	43176.2	57925.9	32066.9	42474.4	48185.8	38969.1	49539.9	44574.1
	sp|O35936|ALOX8_MOUSE	Alox8	Polyunsaturated fatty acid lipoxygenase ALOX8 OS=Mus musculus OX=10090 GN=Alox8 PE=1 SV=1	3	1	0	1.03	150382	157569	132683	142191	138268	136229	149196	134471	159440	172774	153144	138300	129123	163956	115344	166266	158590	135861	185295	144268	176481	125784	131187	143352	157545	116515	150391	141611	145384	149825	140205	146607	143969	163265	164498	169551	123097	125014	134281	158841	122729	149657
	sp|O35943|FRDA_MOUSE	Fxn	Frataxin, mitochondrial OS=Mus musculus OX=10090 GN=Fxn PE=1 SV=1	12	5	0	28.5	566341	524423	574650	533181	511017	585324	557762	515561	579128	556109	518724	525602	474483	595224	532600	519692	542460	584875	532277	553661	559930	537942	501225	546203	520382	536215	508017	535331	549042	561811	511659	509598	557406	516449	558173	579603	559924	529421	551500	514936	566263	511831
	sp|O35945|AL1A7_MOUSE	Aldh1a7	Aldehyde dehydrogenase, cytosolic 1 OS=Mus musculus OX=10090 GN=Aldh1a7 PE=1 SV=1	100	26	11	50.7	4.33857e+06	2.59706e+06	2.1851e+06	2.36131e+06	2.62412e+06	2.49679e+06	2.37612e+06	2.60319e+06	3.41965e+06	2.03287e+06	2.57542e+06	2.08169e+06	2.30367e+06	2.42032e+06	2.71001e+06	2.27456e+06	2.38021e+06	2.45095e+06	2.53148e+06	2.60814e+06	3.10335e+06	2.23735e+06	2.26307e+06	2.5542e+06	2.31936e+06	2.71314e+06	2.71098e+06	2.39803e+06	2.29738e+06	2.33904e+06	2.28529e+06	2.35315e+06	2.35912e+06	2.32288e+06	2.24403e+06	2.23348e+06	2.3952e+06	2.13046e+06	2.64605e+06	2.66116e+06	2.06262e+06	2.34899e+06
	sp|O35954|PITM1_MOUSE	Pitpnm1	Membrane-associated phosphatidylinositol transfer protein 1 OS=Mus musculus OX=10090 GN=Pitpnm1 PE=1 SV=1	218	58	57	55.83	1.21721e+06	1.25984e+06	1.25208e+06	1.24667e+06	1.27252e+06	1.23452e+06	1.33493e+06	1.18912e+06	1.31914e+06	1.24038e+06	1.26857e+06	1.20601e+06	1.17062e+06	1.24592e+06	1.11851e+06	1.26379e+06	1.27017e+06	1.27703e+06	1.30151e+06	1.27579e+06	1.27091e+06	1.22726e+06	1.17641e+06	1.16258e+06	1.21417e+06	1.21587e+06	1.12454e+06	1.3192e+06	1.30023e+06	1.25024e+06	1.26099e+06	1.2616e+06	1.27798e+06	1.28687e+06	1.30768e+06	1.20628e+06	1.22463e+06	1.32421e+06	1.28897e+06	1.25906e+06	1.32254e+06	1.25598e+06
	sp|O35955|PSB10_MOUSE	Psmb10	Proteasome subunit beta type-10 OS=Mus musculus OX=10090 GN=Psmb10 PE=1 SV=1	22	13	13	50.55	130096	107623	150384	133547	124671	131856	121694	116625	120246	130088	143865	170527	171598	153914	180400	124706	125319	122406	122465	124173	122003	181914	187836	169528	141961	156011	156242	138147	130801	127386	131823	139580	128620	134574	131473	140443	137989	146666	134640	129802	113604	119823
	sp|O35963|RB33B_MOUSE	Rab33b	Ras-related protein Rab-33B OS=Mus musculus OX=10090 GN=Rab33b PE=1 SV=1	47	13	0	48.03	697633	699324	704668	688119	720248	710763	751491	733460	672488	680264	728981	699123	705678	688652	687451	686777	699361	723821	703970	683298	693223	749838	763532	670260	705337	717638	751992	700483	700271	686385	719519	690573	709719	704840	716134	661400	726109	693786	726714	701485	722015	706960
	sp|O35969|GAMT_MOUSE	Gamt	Guanidinoacetate N-methyltransferase OS=Mus musculus OX=10090 GN=Gamt PE=1 SV=1	33	12	0	47.46	348109	328873	303130	305155	333132	348844	310226	331574	338550	302267	324648	330551	310580	322587	334711	312170	334977	314899	312374	342501	348091	328459	366681	313610	330072	336428	378595	344787	290491	327137	331343	339245	345044	335009	323309	357085	329694	308306	296835	325826	309248	315523
	sp|O35972|RM23_MOUSE	Mrpl23	39S ribosomal protein L23, mitochondrial OS=Mus musculus OX=10090 GN=Mrpl23 PE=1 SV=1	14	7	1	65.75	136277	152221	143451	161663	148361	162518	149994	141812	156070	149873	147944	144797	137240	150727	134261	152215	145828	146570	141909	147020	141916	148764	141746	142009	142262	146282	128495	163965	146861	153624	151813	157143	155286	150153	145909	145755	141121	150155	142728	135527	168156	149367
	sp|O35973|PER1_MOUSE	Per1	Period circadian protein homolog 1 OS=Mus musculus OX=10090 GN=Per1 PE=1 SV=2	28	21	0	17.2	100460	100019	98495	92438.2	92880.6	86560.6	87118.3	95284.7	95776.1	93045.4	82823.1	82488.6	90805.3	85148.6	98674.5	99959.9	88293.9	92653.2	89964.2	90383	89216.6	87672.3	88010.1	96100.7	109151	88927.8	84740.7	99986.3	92582.1	94749	103793	104804	90079.1	86679.4	87082.8	89635.1	98206.3	94344.9	89513.6	92784.5	95086.5	104417
	sp|O35984|PBX2_MOUSE	Pbx2	Pre-B-cell leukemia transcription factor 2 OS=Mus musculus OX=10090 GN=Pbx2 PE=1 SV=1	21	16	8	45.35	78894.3	95262.6	84082.4	86997	83836.7	85854.6	85144.5	73430.9	82979.7	91690.6	77503.3	85148.7	85171.8	89506.2	74701.8	89397.4	82864.5	87170.5	79087.5	88661.8	84132.9	80556.3	87348.1	104339	88490.4	76331.5	79215.8	73997.6	97863.2	83137.7	80785.2	84826.5	89534.9	83503.4	90566.7	87534.2	89380.6	87806.4	103317	80913.5	85912	90232.3
	sp|O35988|SDC4_MOUSE	Sdc4	Syndecan-4 OS=Mus musculus OX=10090 GN=Sdc4 PE=1 SV=1	21	9	7	35.35	576539	561919	655647	599899	624148	563628	576633	544738	530640	615644	728830	803852	707761	706417	859448	560094	566267	508203	571916	509976	553026	920523	872602	628484	678910	724788	868119	606800	665373	598462	700764	612267	653953	603784	656391	671341	613532	584315	615779	603979	602764	632171
	sp|O54692|ZW10_MOUSE	Zw10	Centromere/kinetochore protein zw10 homolog OS=Mus musculus OX=10090 GN=Zw10 PE=1 SV=3	63	31	27	38	327296	330004	345095	331953	333757	327034	322999	354247	344150	317726	333399	339266	356845	328652	351474	332109	354736	339629	345630	348348	361254	342415	345222	338070	348925	349020	363214	348534	334683	338821	325956	335305	341728	334300	328413	346227	350531	337657	332796	331394	325783	321849
	sp|O54714|PIAS3_MOUSE	Pias3	E3 SUMO-protein ligase PIAS3 OS=Mus musculus OX=10090 GN=Pias3 PE=1 SV=3	2	2	0	2.55	52261.8	168843	52089.1	110335	95339.5	62966.7	89661	83520.7	99316.5	81648.8	85469.5	67060.3	75657.6	90546.8	63640.6	137967	78083.6	76821.9	66635.8	82024.4	86160.2	47569.9	60571.3	84868.1	82795.5	76278.7	77085.1	70883.8	92028.8	79193.9	94595.9	74781.9	108030	81965.1	91670.2	57941.5	109509	78466.1	98829.6	85548.9	100964	69412.3
	sp|O54724|CAVN1_MOUSE	Cavin1	Caveolae-associated protein 1 OS=Mus musculus OX=10090 GN=Cavin1 PE=1 SV=1	86	21	13	44.64	1.40769e+06	1.03261e+06	1.14701e+06	1.40013e+06	1.34066e+06	1.25216e+06	1.20699e+06	1.43099e+06	1.13583e+06	1.26462e+06	1.31392e+06	1.23031e+06	1.08004e+06	1.14913e+06	1.1156e+06	1.24272e+06	1.25233e+06	1.29026e+06	1.28644e+06	1.22599e+06	1.2306e+06	1.22077e+06	1.18778e+06	1.20216e+06	1.18761e+06	1.1699e+06	1.2223e+06	1.15489e+06	1.19334e+06	1.22051e+06	1.15026e+06	1.09221e+06	1.21131e+06	1.2187e+06	1.16256e+06	1.42434e+06	1.19926e+06	1.19415e+06	1.30953e+06	1.19037e+06	1.29216e+06	1.30047e+06
	sp|O54734|OST48_MOUSE	Ddost	Dolichyl-diphosphooligosaccharide--protein glycosyltransferase 48 kDa subunit OS=Mus musculus OX=10090 GN=Ddost PE=1 SV=2	61	16	16	42.4	1.82007e+06	2.04452e+06	1.90707e+06	1.9756e+06	1.99028e+06	1.86301e+06	1.85003e+06	1.88707e+06	1.89325e+06	1.90477e+06	1.9917e+06	1.92498e+06	1.91113e+06	2.05736e+06	2.06688e+06	1.95928e+06	1.85694e+06	1.91689e+06	1.91671e+06	1.9067e+06	1.95769e+06	1.93679e+06	2.10496e+06	1.98974e+06	1.88737e+06	2.02541e+06	2.01432e+06	1.99055e+06	1.96145e+06	1.99885e+06	1.91509e+06	1.97618e+06	1.98421e+06	2.01753e+06	2.00102e+06	2.03043e+06	1.89286e+06	2.03824e+06	1.89677e+06	1.84486e+06	1.96683e+06	1.85694e+06
	sp|O54750|CP2J6_MOUSE	Cyp2j6	Cytochrome P450 2J6 OS=Mus musculus OX=10090 GN=Cyp2j6 PE=2 SV=2	25	16	8	27.74	95067.2	93147.7	98965.8	103480	102746	100336	99702.7	105492	89126.9	88667.5	100081	98081.9	99086.2	90716.2	97424.4	99638	107810	102831	105755	99740.9	102262	107936	99431.3	105313	108085	99228.6	98489.4	133593	88297.4	100667	101088	114411	94554.9	101799	87572.9	98306.6	105591	104982	95575.3	100247	109896	99516.7
	sp|O54754|AOXA_MOUSE	Aox1	Aldehyde oxidase 1 OS=Mus musculus OX=10090 GN=Aox1 PE=1 SV=2	39	29	24	21.98	159935	165179	173127	166970	158038	159382	168086	168804	152751	167721	165134	180061	172865	167139	177692	175575	163796	166870	162025	164524	170778	187428	182103	160998	182443	160158	190055	163790	164001	166577	156692	156664	163847	164586	153365	156685	159092	166817	174305	165261	150068	162344
	sp|O54774|AP3D1_MOUSE	Ap3d1	AP-3 complex subunit delta-1 OS=Mus musculus OX=10090 GN=Ap3d1 PE=1 SV=1	348	86	85	60.8	4.87798e+06	5.58968e+06	5.27967e+06	5.39992e+06	5.23434e+06	4.9906e+06	5.26781e+06	4.73341e+06	5.47878e+06	5.04734e+06	5.21585e+06	4.82152e+06	4.83202e+06	5.28762e+06	4.69229e+06	5.46527e+06	5.0682e+06	5.13354e+06	5.27324e+06	5.23703e+06	5.2754e+06	5.12114e+06	4.87728e+06	4.86859e+06	5.11741e+06	4.96104e+06	5.07648e+06	5.36001e+06	5.12861e+06	5.20221e+06	5.29896e+06	5.33446e+06	5.26473e+06	5.30871e+06	5.3481e+06	5.07064e+06	5.2463e+06	5.48863e+06	5.30814e+06	5.28684e+06	5.14069e+06	5.14136e+06
	sp|O54781|SRPK2_MOUSE	Srpk2	SRSF protein kinase 2 OS=Mus musculus OX=10090 GN=Srpk2 PE=1 SV=2	121	36	0	44.79	1.41975e+06	1.38647e+06	1.43917e+06	1.46805e+06	1.43485e+06	1.35046e+06	1.40758e+06	1.41382e+06	1.49976e+06	1.42701e+06	1.37817e+06	1.25982e+06	1.47023e+06	1.47787e+06	1.39593e+06	1.46202e+06	1.46573e+06	1.44242e+06	1.51351e+06	1.45633e+06	1.50744e+06	1.37871e+06	1.28899e+06	1.32585e+06	1.4342e+06	1.3768e+06	1.34632e+06	1.50572e+06	1.41866e+06	1.44146e+06	1.46117e+06	1.45029e+06	1.4686e+06	1.43866e+06	1.44286e+06	1.37869e+06	1.49535e+06	1.53102e+06	1.40811e+06	1.46994e+06	1.40929e+06	1.43704e+06
	sp|O54782|MA2B2_MOUSE	Man2b2	Epididymis-specific alpha-mannosidase OS=Mus musculus OX=10090 GN=Man2b2 PE=1 SV=2	27	16	13	19.16	71408.5	76949.3	88006.2	83371.3	84407	80859.5	75070.9	85047.9	78180.1	79958	95419.8	98269.4	90389.9	95673.9	106742	79778.8	81719.7	85268.4	81550.9	78288.6	82444.3	110041	114233	93279.6	96199.7	96915.5	102900	84218.6	80923.4	78245.9	85766.4	81051.5	83789.8	89522.4	83390.9	78753.9	84028.1	84899.9	87798.3	78707.6	85213.8	80817.5
	sp|O54784|DAPK3_MOUSE	Dapk3	Death-associated protein kinase 3 OS=Mus musculus OX=10090 GN=Dapk3 PE=1 SV=1	44	20	0	43.97	357012	305973	347058	317944	313053	317182	300599	361901	379031	314451	316435	303914	311446	387004	365851	317180	355957	357491	338885	363512	335856	295369	296558	321634	334413	349812	305475	300129	339491	343290	298448	331631	330625	344870	329295	361360	351046	320498	329146	326781	305750	342182
	sp|O54785|LIMK2_MOUSE	Limk2	LIM domain kinase 2 OS=Mus musculus OX=10090 GN=Limk2 PE=1 SV=2	28	17	0	27.59	189224	226781	193224	214064	220085	201040	206825	203349	227754	207085	223406	211741	195044	204161	204140	216379	208281	213876	204850	218146	222622	193623	227822	209896	215545	209871	204979	199377	205290	214599	203112	213285	208003	217453	214373	215300	207771	201266	209738	214782	215050	205476
	sp|O54786|DFFA_MOUSE	Dffa	DNA fragmentation factor subunit alpha OS=Mus musculus OX=10090 GN=Dffa PE=1 SV=2	30	12	2	41.69	351014	321858	343234	301805	334511	356388	321403	327660	363011	323127	326060	325593	330008	354442	329578	333837	334417	358059	341264	352881	341751	336954	314263	343053	324612	337284	304677	328455	339246	335997	333472	334219	349250	327723	333053	342199	339707	325255	339914	343397	313682	325812
	sp|O54790|MAFG_MOUSE	Mafg	Transcription factor MafG OS=Mus musculus OX=10090 GN=Mafg PE=1 SV=1	17	11	7	46.29	130569	133034	132462	131674	132906	121901	128895	108715	116455	125428	133721	126328	128581	125954	133500	128284	130798	131345	128288	126109	125941	117119	127976	133246	128455	126007	123691	125210	119649	131496	119882	140862	135154	138956	143237	135651	139501	133504	132989	129097	128070	135639
	sp|O54791|MAFF_MOUSE	Maff	Transcription factor MafF OS=Mus musculus OX=10090 GN=Maff PE=2 SV=1	6	2	0	8.97	110446	92728.7	106162	110441	116700	95258.9	106024	88313.4	129413	102047	112364	100205	154361	120006	106612	100092	108598	96125.1	110378	100090	96088.1	95262.4	98241	100396	113370	75194.7	113667	101361	92568.9	108500	92147.1	124553	101965	120787	113410	147694	90463.3	112625	105902	107386	86676.3	105806
	sp|O54804|CHKA_MOUSE	Chka	Choline kinase alpha OS=Mus musculus OX=10090 GN=Chka PE=1 SV=3	21	15	0	30.02	112588	112020	109779	108738	112470	111208	115208	128246	114559	111363	110156	112550	115897	100040	109787	114341	115406	118766	116022	109550	119091	118863	110504	114975	116437	102137	111065	116457	106347	120134	119281	118009	109844	110564	104588	106455	113260	113072	108510	116365	112396	116511
	sp|O54818|TPD53_MOUSE	Tpd52l1	Tumor protein D53 OS=Mus musculus OX=10090 GN=Tpd52l1 PE=1 SV=1	35	13	0	66.66	604538	659463	595451	613384	671929	663748	708334	804860	628250	663885	660271	583564	568953	610808	541375	658071	625017	678090	680379	708251	684694	669417	587092	557637	605737	594913	557886	665993	625645	690409	669747	624004	645249	599174	604636	604484	601746	630549	635537	615569	686472	662621
	sp|O54824|IL16_MOUSE	Il16	Pro-interleukin-16 OS=Mus musculus OX=10090 GN=Il16 PE=1 SV=3	32	19	0	17.7	113115	113780	123900	110169	110168	112315	116741	110422	101206	116882	126443	154089	136458	124001	144138	111716	105554	111329	107099	108157	116234	139297	130527	122228	117729	126703	129281	110396	113895	110839	114090	118382	117008	116427	113497	107383	115344	114981	124381	119675	106246	114240
	sp|O54825|BYST_MOUSE	Bysl	Bystin OS=Mus musculus OX=10090 GN=Bysl PE=1 SV=3	29	18	18	34.63	116706	112690	121060	120510	117237	118844	116880	108892	106677	117772	114975	118458	109996	113322	120640	116546	120469	130371	117145	116338	119472	117225	116928	113618	115151	105305	104243	112237	119722	120062	118375	117814	118993	113149	116167	111173	117576	111023	117198	112117	118341	119066
	sp|O54828|RGS9_MOUSE	Rgs9	Regulator of G-protein signaling 9 OS=Mus musculus OX=10090 GN=Rgs9 PE=1 SV=3	115	51	16	65.04	530874	224060	139043	141575	225530	226241	198001	183320	565500	152618	209401	179798	152677	159842	373723	141007	176316	168586	214772	218738	230499	192282	261205	184152	188160	207918	227554	136763	129870	147218	134448	156466	154369	142738	143271	123889	124417	130152	225972	259744	164669	161234
	sp|O54829|RGS7_MOUSE	Rgs7	Regulator of G-protein signaling 7 OS=Mus musculus OX=10090 GN=Rgs7 PE=1 SV=2	126	28	0	44.35	5.61466e+06	5.55322e+06	6.03746e+06	5.9159e+06	5.62032e+06	5.54044e+06	5.67738e+06	6.37893e+06	6.04071e+06	5.77786e+06	5.36256e+06	4.95045e+06	5.17968e+06	5.73069e+06	4.82681e+06	5.91163e+06	5.81703e+06	6.08621e+06	5.89758e+06	6.05133e+06	5.9378e+06	5.35559e+06	4.8322e+06	5.17663e+06	5.32609e+06	5.51813e+06	4.69889e+06	6.28032e+06	5.97666e+06	5.89786e+06	6.24391e+06	5.79563e+06	5.90326e+06	5.58969e+06	5.82364e+06	5.96328e+06	5.62518e+06	5.95685e+06	5.73299e+06	5.90064e+06	5.78724e+06	6.00476e+06
	sp|O54833|CSK22_MOUSE	Csnk2a2	Casein kinase II subunit alpha' OS=Mus musculus OX=10090 GN=Csnk2a2 PE=1 SV=1	115	21	7	67.14	2.19775e+06	2.2561e+06	2.32165e+06	2.27841e+06	2.2607e+06	2.16654e+06	2.3792e+06	2.27817e+06	2.26807e+06	2.29344e+06	2.26536e+06	2.01315e+06	2.0946e+06	2.29585e+06	2.0591e+06	2.26269e+06	2.25788e+06	2.31655e+06	2.23897e+06	2.19074e+06	2.11627e+06	2.22628e+06	1.99773e+06	2.16999e+06	2.1418e+06	2.17496e+06	2.0333e+06	2.27583e+06	2.28673e+06	2.30756e+06	2.32012e+06	2.31975e+06	2.26976e+06	2.13653e+06	2.19833e+06	2.13204e+06	2.23092e+06	2.25753e+06	2.18828e+06	2.21632e+06	2.2002e+06	2.29153e+06
	sp|O54834|RHG06_MOUSE	Arhgap6	Rho GTPase-activating protein 6 OS=Mus musculus OX=10090 GN=Arhgap6 PE=1 SV=3	32	19	0	19.76	87458.5	117624	78862.8	75787.2	102878	94266.7	104569	131366	100446	89272.1	96248	89923.7	62662.9	80444.2	80538.8	72478	79633.6	66570.7	99876.6	96620.2	87984.1	69701.1	73464.8	75900.8	80005.4	101963	76627.7	75519.7	75905.5	84408	78916.1	79126.3	75369.8	80913.8	73859.2	72131.6	75105.8	77105.7	83126	95682.4	109567	80423.6
	sp|O54839|EOMES_MOUSE	Eomes	Eomesodermin homolog OS=Mus musculus OX=10090 GN=Eomes PE=1 SV=3	10	3	0	3.39	212934	226813	219326	232309	251215	171680	206532	181434	255060	198765	240610	157752	203703	244830	240189	215609	230159	235928	238112	212547	225939	197639	204487	205868	210636	191426	176843	246309	235701	229384	242261	223184	220263	197612	234775	267765	201322	217490	216914	268344	214041	228494
	sp|O54865|GCYB1_MOUSE	Gucy1b1	Guanylate cyclase soluble subunit beta-1 OS=Mus musculus OX=10090 GN=Gucy1b1 PE=1 SV=1	224	51	47	67.9	2.93364e+06	3.12276e+06	2.94569e+06	3.29129e+06	3.10396e+06	3.12201e+06	3.13269e+06	3.09132e+06	3.2806e+06	3.19032e+06	3.01391e+06	2.74761e+06	3.15083e+06	3.17394e+06	2.91447e+06	3.29822e+06	3.35106e+06	3.32977e+06	3.19423e+06	3.29073e+06	3.28722e+06	2.90638e+06	2.9874e+06	2.87703e+06	3.11669e+06	3.05187e+06	2.7821e+06	3.28193e+06	2.96875e+06	3.08941e+06	3.01478e+06	3.14865e+06	3.04416e+06	3.23812e+06	3.29276e+06	3.02752e+06	3.07309e+06	3.40163e+06	3.09542e+06	3.04091e+06	3.18462e+06	3.17131e+06
	sp|O54879|HMGB3_MOUSE	Hmgb3	High mobility group protein B3 OS=Mus musculus OX=10090 GN=Hmgb3 PE=1 SV=3	38	15	13	41	534398	578346	477561	557936	572155	521943	483292	570776	551919	489841	533835	490469	543057	523326	557104	519786	562253	566268	543655	564671	547485	475030	560786	827697	594147	476166	440661	599043	536281	579162	547774	615295	533202	577108	574644	523346	610982	528387	471746	535218	529625	605898
	sp|O54890|ITB3_MOUSE	Itgb3	Integrin beta-3 OS=Mus musculus OX=10090 GN=Itgb3 PE=1 SV=2	41	26	26	31.64	207580	192300	219885	212158	194047	184826	196938	246491	236570	187752	187356	179474	248103	224051	191052	206283	229279	237497	216161	202949	214571	205609	168208	210161	210834	219111	202887	211488	203071	200425	197675	220775	216283	209419	207604	242371	190895	204862	222392	189091	228921	185027
	sp|O54901|OX2G_MOUSE	Cd200	OX-2 membrane glycoprotein OS=Mus musculus OX=10090 GN=Cd200 PE=1 SV=1	67	10	7	25.18	2.10238e+06	2.65926e+06	1.97205e+06	2.2545e+06	2.51058e+06	2.16217e+06	2.67173e+06	2.49896e+06	2.49389e+06	2.38918e+06	2.38806e+06	1.87902e+06	1.85064e+06	2.04265e+06	1.69008e+06	2.26066e+06	2.18202e+06	2.3367e+06	2.36901e+06	2.2683e+06	2.25566e+06	1.98982e+06	1.74801e+06	1.80541e+06	2.05385e+06	1.97333e+06	1.82051e+06	2.4096e+06	2.06133e+06	2.33983e+06	2.28017e+06	2.255e+06	2.29274e+06	2.20367e+06	2.33138e+06	2.18387e+06	2.17446e+06	2.30553e+06	1.95014e+06	2.22938e+06	2.55473e+06	2.33303e+06
	sp|O54904|B3GT1_MOUSE	B3galt1	Beta-1,3-galactosyltransferase 1 OS=Mus musculus OX=10090 GN=B3galt1 PE=1 SV=2	4	4	4	15.34	31703.8	29897.9	33768.7	31907.3	33905.2	33827.2	29012.3	38784.1	32675.5	38063.6	33957	40528.2	34884.8	29913.5	30590.5	29857.1	37183.2	53520.1	23381.8	28141.9	32048.4	43505.8	46653.3	33832.3	22293	59575.2	59279.9	33499	29690.4	34179.6	34874.7	32892.4	35222.9	43210.4	32432.5	36492.5	33623.7	33470.3	37310.4	31383.1	35105	29453.3
	sp|O54905|B3GT2_MOUSE	B3galt2	Beta-1,3-galactosyltransferase 2 OS=Mus musculus OX=10090 GN=B3galt2 PE=1 SV=2	12	8	8	16.82	46853.1	47274.1	49872.5	47238.8	43568.4	44855.2	49428.9	54578.4	47415.9	36613.8	48620.3	46399.5	55106.5	47304.3	44074.3	45192	44591.9	43518.9	40503.6	50086.7	41743.3	48226.1	39603.2	48478.6	45651.4	40605.8	38621.2	42980.4	52889.4	42352.9	54928.1	49090.7	50259	48462.9	47377.2	42925	45162.8	45751.3	52723.3	46728.4	46043.3	47379
	sp|O54916|REPS1_MOUSE	Reps1	RalBP1-associated Eps domain-containing protein 1 OS=Mus musculus OX=10090 GN=Reps1 PE=1 SV=2	106	38	0	43.27	961821	944629	973085	949062	989972	898563	995880	1.01633e+06	1.00895e+06	933007	955316	836732	915319	935666	874886	970139	974227	986402	993477	1.02537e+06	988814	937799	851798	925830	952312	915130	924688	966016	976864	935004	940890	910156	937087	937254	927219	951756	949184	903962	933114	1.00019e+06	936875	965218
	sp|O54929|WSB2_MOUSE	Wsb2	WD repeat and SOCS box-containing protein 2 OS=Mus musculus OX=10090 GN=Wsb2 PE=2 SV=2	11	9	0	32.67	97712.1	103560	93588.7	99452.3	89733.1	102389	95795.3	66122.6	84809.2	96389.3	85705	96988.2	86728.6	102220	99284.7	101852	93887.2	92929.3	88910.9	97073.9	88055.8	95162.5	100566	84718.4	91468	89758	94431.2	95482.2	97014.8	94413.9	97697.6	101998	88786.1	100197	92801.6	90527.4	97893.2	100592	97368.5	109717	88379.8	86735.4
	sp|O54931|AKAP2_MOUSE	Akap2	A-kinase anchor protein 2 OS=Mus musculus OX=10090 GN=Akap2 PE=1 SV=3	105	40	0	39.87	526369	568079	542988	520453	620963	585609	575216	605758	567972	546715	607571	559606	526594	545720	480479	548697	573662	558302	572522	570842	577391	524072	497869	567916	580977	543475	528756	580459	548722	567860	568754	544559	591727	575557	578919	585444	562963	580547	544121	566191	582941	578088
	sp|O54940|BNIP2_MOUSE	Bnip2	BCL2/adenovirus E1B 19 kDa protein-interacting protein 2 OS=Mus musculus OX=10090 GN=Bnip2 PE=1 SV=2	10	9	1	20.55	112240	87966.8	104655	95638	101257	101171	85799	117518	67863.1	102539	96846.6	100626	83068.5	64764.9	99090.3	95772.5	81703.2	92959.4	90341.3	87820.1	85629.6	101190	100474	95706	90023.6	100067	89042.7	107267	95724.3	110881	92831.2	104579	94739.5	108746	89635.8	101446	98507.4	98501	92040.3	87087.9	113948	89725.5
	sp|O54941|SMCE1_MOUSE	Smarce1	SWI/SNF-related matrix-associated actin-dependent regulator of chromatin subfamily E member 1 OS=Mus musculus OX=10090 GN=Smarce1 PE=1 SV=1	138	30	15	53.04	6.91099e+06	7.51092e+06	6.88229e+06	7.46058e+06	6.52164e+06	8.04339e+06	7.32223e+06	7.22383e+06	7.57891e+06	7.22708e+06	6.24843e+06	7.63307e+06	6.74428e+06	7.08118e+06	6.94868e+06	7.48238e+06	7.17857e+06	7.29973e+06	7.33802e+06	7.24284e+06	7.11147e+06	6.47839e+06	6.88698e+06	7.34595e+06	6.94959e+06	6.72411e+06	6.64626e+06	7.18131e+06	7.07089e+06	7.27885e+06	7.0129e+06	7.20745e+06	7.33841e+06	7.22002e+06	7.15571e+06	6.88528e+06	7.76819e+06	7.02583e+06	7.16492e+06	7.16011e+06	7.35194e+06	7.36853e+06
	sp|O54942|CLD5_MOUSE	Cldn5	Claudin-5 OS=Mus musculus OX=10090 GN=Cldn5 PE=1 SV=2	3	3	3	10.55	167074	129088	181933	135413	149730	144596	162799	170416	131459	119438	148340	137165	114785	147906	165431	127810	165243	151006	169527	176611	141380	151708	108762	182420	145563	143717	115812	168385	141620	165210	138055	175176	142211	156261	150146	185923	179334	171892	123665	148856	136301	156004
	sp|O54946|DNJB6_MOUSE	Dnajb6	DnaJ homolog subfamily B member 6 OS=Mus musculus OX=10090 GN=Dnajb6 PE=1 SV=4	64	20	1	45.75	4.09779e+06	3.71823e+06	3.99131e+06	4.16718e+06	4.02972e+06	4.03549e+06	4.03208e+06	4.16067e+06	4.27341e+06	4.21426e+06	3.96316e+06	3.71877e+06	4.09454e+06	4.086e+06	4.13522e+06	4.61439e+06	4.20358e+06	4.50769e+06	4.35687e+06	4.24201e+06	4.17057e+06	4.12151e+06	3.88664e+06	3.99109e+06	3.93713e+06	3.92051e+06	3.46436e+06	4.08897e+06	4.33705e+06	4.32085e+06	4.04507e+06	3.86828e+06	4.11881e+06	3.72397e+06	3.88291e+06	3.87842e+06	4.53404e+06	3.75298e+06	4.19344e+06	4.06512e+06	4.07101e+06	4.20985e+06
	sp|O54949|NLK_MOUSE	Nlk	Serine/threonine-protein kinase NLK OS=Mus musculus OX=10090 GN=Nlk PE=1 SV=2	24	14	14	24.67	209672	198942	202749	188846	192217	200184	173111	208946	194989	199366	190883	172641	185934	187360	185694	209201	199648	204557	201403	187732	197697	178567	172456	176608	193949	187457	170240	217570	224005	206407	214733	219395	203848	197696	201707	198384	206418	224313	211353	208883	192903	210313
	sp|O54950|AAKG1_MOUSE	Prkag1	5'-AMP-activated protein kinase subunit gamma-1 OS=Mus musculus OX=10090 GN=Prkag1 PE=1 SV=2	42	18	12	53.03	927988	962751	1.00042e+06	951621	937661	929179	924017	938431	895599	924740	895314	861720	952102	888206	930360	1.02659e+06	968126	959178	996794	934904	975246	922110	950918	884189	922338	877587	915788	996368	967307	993927	973523	946285	969964	940205	968993	1.014e+06	958221	1.00156e+06	981606	964597	951885	942884
	sp|O54951|SEM6B_MOUSE	Sema6b	Semaphorin-6B OS=Mus musculus OX=10090 GN=Sema6b PE=1 SV=1	19	15	14	23.36	91539.5	87631.3	98423.1	91943.8	87926.1	88501.2	84220	94886.4	85249.8	88401.3	88980.7	87314.2	97080.8	94022.9	84313.3	87077.3	90760.8	85579.6	93694.7	90466.1	88932.5	88558.1	84226	89595.2	88889.9	87315.2	86060.8	92784.4	83304.6	88847.8	92540.7	93263.5	90614.3	86136.4	85869.7	82824.9	80866.7	89320.3	87694.4	77025.4	102894	108265
	sp|O54962|BAF_MOUSE	Banf1	Barrier-to-autointegration factor OS=Mus musculus OX=10090 GN=Banf1 PE=1 SV=1	26	9	9	71.9	775830	964117	816963	967443	905393	872753	784935	510035	951884	724285	863663	798030	735358	1.03814e+06	792964	862644	928528	889885	917846	853415	878703	707866	914557	808511	923117	772992	851405	657168	1.17929e+06	820655	793281	789037	1.02573e+06	843374	925005	831527	1.00066e+06	718155	1.05326e+06	805596	947371	867267
	sp|O54965|RNF13_MOUSE	Rnf13	E3 ubiquitin-protein ligase RNF13 OS=Mus musculus OX=10090 GN=Rnf13 PE=1 SV=2	9	7	3	18.11	71634.4	72527.8	85572.1	72655.5	69622	75321.4	72764.2	75448.9	97753.9	79129	93082.6	107621	94013.1	95074.1	138406	74321.1	105150	80815.7	94946.5	72508.1	90733	105649	119803	72919.1	103182	89872.9	119578	65301.2	85868.7	67081.7	72969.9	74359.2	83007.4	100535	77135.6	86868.6	91013.4	73604.9	89861.2	47888.6	104765	68595.3
	sp|O54967|ACK1_MOUSE	Tnk2	Activated CDC42 kinase 1 OS=Mus musculus OX=10090 GN=Tnk2 PE=1 SV=2	53	32	0	32.61	186622	189868	192742	194906	186774	185834	183060	191464	197720	180566	180337	175204	170759	179702	169614	189436	186513	190932	183028	187761	174919	178234	176814	182724	186847	174434	170435	183553	178392	201690	195396	196759	183972	178469	181510	183292	174661	192001	187083	196901	177366	184269
	sp|O54972|MTG16_MOUSE	Cbfa2t3	Protein CBFA2T3 OS=Mus musculus OX=10090 GN=Cbfa2t3 PE=1 SV=2	10	7	0	10.48	52048.5	48742.3	53363.2	50699.7	54429.4	45071.8	52030.2	43544.3	52077	47667.9	51692.1	43585	42338.4	49235.6	43716.1	48281.3	47681.7	48010.8	44292	51311.6	49030.7	46678.1	44392.4	46276.4	48451	44874.4	49052.4	55291.4	50445.8	52801.6	52153.9	50177.4	47132.7	55479.7	51061.7	58673.6	41144.1	50569.8	55988.8	53771.5	40573.7	61526.4
	sp|O54983|CRYM_MOUSE	Crym	Ketimine reductase mu-crystallin OS=Mus musculus OX=10090 GN=Crym PE=1 SV=1	311	20	7	67.41	7.72151e+06	1.10952e+07	5.9085e+06	6.35776e+06	9.15187e+06	8.55361e+06	1.20199e+07	8.8237e+06	8.43404e+06	9.07238e+06	8.91962e+06	9.54477e+06	6.91715e+06	6.94573e+06	5.1085e+06	8.37665e+06	6.92857e+06	7.56595e+06	7.57598e+06	8.82207e+06	7.73031e+06	8.97281e+06	5.89172e+06	6.0516e+06	7.68954e+06	7.53962e+06	8.53996e+06	7.39678e+06	6.97384e+06	7.75861e+06	7.24909e+06	7.63267e+06	8.89636e+06	8.2357e+06	8.23876e+06	7.05217e+06	7.06078e+06	7.46419e+06	6.76139e+06	6.78364e+06	1.07422e+07	7.76544e+06
	sp|O54984|GET3_MOUSE	Get3	ATPase GET3 OS=Mus musculus OX=10090 GN=Get3 PE=1 SV=2	55	17	13	52.3	3.45885e+06	3.5175e+06	3.51056e+06	3.26809e+06	3.36376e+06	3.44623e+06	3.39367e+06	3.30189e+06	3.52356e+06	3.29511e+06	3.30431e+06	3.34345e+06	3.37337e+06	3.22675e+06	3.24778e+06	3.46895e+06	3.47097e+06	3.45031e+06	3.41876e+06	3.43749e+06	3.42244e+06	3.36185e+06	3.29839e+06	3.32479e+06	3.3329e+06	3.42546e+06	3.32017e+06	3.5118e+06	3.40706e+06	3.55032e+06	3.45028e+06	3.40801e+06	3.48602e+06	3.4265e+06	3.32713e+06	3.44383e+06	3.43727e+06	3.36483e+06	3.4257e+06	3.43564e+06	3.30402e+06	3.42937e+06
	sp|O54988|SLK_MOUSE	Slk	STE20-like serine/threonine-protein kinase OS=Mus musculus OX=10090 GN=Slk PE=1 SV=2	283	67	0	53.93	1.78131e+06	1.87489e+06	1.65413e+06	1.68644e+06	1.82769e+06	1.71528e+06	1.84997e+06	2.0193e+06	1.83036e+06	1.75052e+06	1.7468e+06	1.62988e+06	1.68674e+06	1.64977e+06	1.60855e+06	1.67502e+06	1.74856e+06	1.72487e+06	1.80035e+06	1.79937e+06	1.82712e+06	1.65899e+06	1.70186e+06	1.65537e+06	1.75487e+06	1.66779e+06	1.80155e+06	1.70487e+06	1.65741e+06	1.71858e+06	1.75084e+06	1.72104e+06	1.74033e+06	1.69868e+06	1.70965e+06	1.7103e+06	1.73369e+06	1.66062e+06	1.70312e+06	1.72666e+06	1.7676e+06	1.74429e+06
	sp|O54990|PROM1_MOUSE	Prom1	Prominin-1 OS=Mus musculus OX=10090 GN=Prom1 PE=1 SV=1	29	17	1	22.49	383954	326237	292142	273081	274484	264354	217300	211194	273547	218545	259799	236836	240130	237758	246065	167835	219088	234501	225334	229301	225702	165001	167242	200448	237138	220849	222506	285140	308875	330026	298011	342520	339065	361918	325825	408672	339025	239595	220203	275937	230733	297019
	sp|O54991|CNTP1_MOUSE	Cntnap1	Contactin-associated protein 1 OS=Mus musculus OX=10090 GN=Cntnap1 PE=1 SV=2	282	58	58	40.94	4.19303e+06	3.62388e+06	3.61581e+06	3.99214e+06	4.0021e+06	3.90761e+06	3.82337e+06	5.17027e+06	5.08803e+06	3.85809e+06	3.96827e+06	3.73481e+06	4.7772e+06	4.57276e+06	4.10861e+06	4.28938e+06	5.31664e+06	5.07272e+06	4.76982e+06	4.90212e+06	5.15113e+06	4.40336e+06	4.49225e+06	4.2603e+06	4.78439e+06	4.68355e+06	4.72999e+06	3.65548e+06	3.75039e+06	4.03672e+06	4.07927e+06	3.83264e+06	3.90409e+06	3.99284e+06	3.94881e+06	4.77939e+06	4.12483e+06	3.68631e+06	3.96368e+06	4.41837e+06	3.78408e+06	4.24702e+06
	sp|O54992|MAPK5_MOUSE	Mapkapk5	MAP kinase-activated protein kinase 5 OS=Mus musculus OX=10090 GN=Mapkapk5 PE=1 SV=1	16	10	0	21.99	92241.8	105923	94757.1	96954.2	101036	93242.1	99498	103962	87746.6	97362.5	98137.4	89521.1	99308.6	95111	89199.2	98859	96551.8	111780	96234	104279	92167.3	94305.1	101875	106148	97638.1	101029	93065.4	99447.2	108521	95912.1	101553	95865.7	98994.1	97010	99995.8	98851.8	94945.3	94697.4	110400	96490.6	103636	89880.4
	sp|O54998|FKBP7_MOUSE	Fkbp7	Peptidyl-prolyl cis-trans isomerase FKBP7 OS=Mus musculus OX=10090 GN=Fkbp7 PE=1 SV=1	13	10	5	38.07	73257.8	70752.6	66899.4	76794	72042.6	68584.8	64546.3	81774.2	69070.1	69443.5	76917.3	76213.1	78525.4	77427.6	76208.7	69876.8	78085.8	70183.4	73501.1	64480.8	74795.4	75987.7	75909.3	71377.6	75135.3	65767.7	84094.5	64170.2	71804.2	73121.3	76938.4	66438.2	68914.2	69931.8	73409.8	75585.7	77236.6	65197.8	78122.2	76689.5	74011.2	78673.1
	sp|O55003|BNIP3_MOUSE	Bnip3	BCL2/adenovirus E1B 19 kDa protein-interacting protein 3 OS=Mus musculus OX=10090 GN=Bnip3 PE=1 SV=1	23	12	11	51.33	535997	542881	586209	565260	544904	561663	538265	587183	570040	579985	514102	520487	514517	550363	532571	571568	569404	510266	586184	537648	586107	564852	553222	499403	540042	494851	529022	594161	530322	560835	574728	559175	534899	534541	556545	557061	548762	550821	538122	602729	473644	589886
	sp|O55013|TPPC3_MOUSE	Trappc3	Trafficking protein particle complex subunit 3 OS=Mus musculus OX=10090 GN=Trappc3 PE=1 SV=1	63	15	15	43.33	1.81534e+06	2.29607e+06	1.95988e+06	2.14116e+06	2.00433e+06	2.0427e+06	1.90754e+06	2.10776e+06	2.11039e+06	2.11734e+06	1.9567e+06	2.08224e+06	2.08486e+06	2.19019e+06	1.78486e+06	2.2651e+06	2.02806e+06	2.17724e+06	2.06693e+06	2.13896e+06	2.07071e+06	1.83676e+06	2.19313e+06	2.10367e+06	2.03546e+06	2.18631e+06	2.03898e+06	2.09718e+06	2.07597e+06	2.09432e+06	2.01684e+06	2.08925e+06	2.1415e+06	2.04249e+06	2.09137e+06	2.10141e+06	2.00314e+06	2.11516e+06	2.09145e+06	2.08629e+06	2.03935e+06	2.03572e+06
	sp|O55017|CAC1B_MOUSE	Cacna1b	Voltage-dependent N-type calcium channel subunit alpha-1B OS=Mus musculus OX=10090 GN=Cacna1b PE=1 SV=1	173	79	0	33.05	890559	933389	953419	988037	910626	919979	932216	939639	916248	952300	880241	864931	861240	839513	861915	965586	881068	912987	965848	906274	909650	925440	863249	830480	861326	880936	851150	1.02722e+06	908277	926299	923525	927770	885969	897894	903922	833407	867488	981295	927288	950836	928359	888419
	sp|O55022|PGRC1_MOUSE	Pgrmc1	Membrane-associated progesterone receptor component 1 OS=Mus musculus OX=10090 GN=Pgrmc1 PE=1 SV=4	143	14	13	47.69	7.57392e+06	8.00697e+06	7.21434e+06	7.01961e+06	8.1197e+06	7.5277e+06	8.64036e+06	7.89231e+06	7.35929e+06	7.78988e+06	8.15853e+06	7.64661e+06	6.82953e+06	7.12339e+06	6.59331e+06	7.63734e+06	7.13266e+06	7.15006e+06	7.55183e+06	7.43234e+06	7.43318e+06	8.73314e+06	6.97387e+06	7.03733e+06	7.44732e+06	7.38096e+06	7.37586e+06	7.4549e+06	7.31157e+06	7.56821e+06	8.02311e+06	7.40756e+06	7.53854e+06	7.40936e+06	7.63824e+06	7.47006e+06	7.06548e+06	7.45329e+06	7.42188e+06	7.32626e+06	9.05624e+06	7.61895e+06
	sp|O55023|IMPA1_MOUSE	Impa1	Inositol monophosphatase 1 OS=Mus musculus OX=10090 GN=Impa1 PE=1 SV=1	205	29	5	58.84	6.56942e+06	6.70575e+06	6.14548e+06	6.87876e+06	6.63135e+06	6.62576e+06	6.27071e+06	6.47443e+06	7.56763e+06	6.42379e+06	6.3668e+06	6.03856e+06	6.23406e+06	7.38272e+06	6.60829e+06	6.75768e+06	7.23388e+06	7.1157e+06	7.27482e+06	6.92347e+06	7.32042e+06	5.84981e+06	6.74761e+06	6.86566e+06	6.88158e+06	6.73617e+06	6.64398e+06	6.83025e+06	6.56539e+06	6.74962e+06	6.39315e+06	6.69806e+06	6.79771e+06	6.50033e+06	6.47383e+06	6.98015e+06	6.78843e+06	6.56093e+06	6.61617e+06	6.58285e+06	6.67577e+06	6.66208e+06
	sp|O55026|ENTP2_MOUSE	Entpd2	Ectonucleoside triphosphate diphosphohydrolase 2 OS=Mus musculus OX=10090 GN=Entpd2 PE=1 SV=2	43	18	10	32.32	738657	685320	722426	824817	822180	703193	836165	572980	716565	735426	875901	782558	779437	724523	761787	757292	814817	763934	748291	695983	736251	618379	861221	719135	772091	702834	879855	775884	779764	754599	616806	793774	744530	766692	749334	783503	756975	791794	808793	628959	874664	840364
	sp|O55028|BCKD_MOUSE	Bckdk	[3-methyl-2-oxobutanoate dehydrogenase [lipoamide]] kinase, mitochondrial OS=Mus musculus OX=10090 GN=Bckdk PE=1 SV=1	34	13	0	32.77	523207	507443	520093	517841	501248	626825	511237	517550	548960	546118	510387	471433	483029	605549	468601	499364	574569	533988	521298	510542	513535	475581	483319	498054	507532	540147	517539	499446	531656	513289	508671	520607	517847	503472	504943	501150	515321	515090	507130	460759	482730	507701
	sp|O55029|COPB2_MOUSE	Copb2	Coatomer subunit beta' OS=Mus musculus OX=10090 GN=Copb2 PE=1 SV=2	188	64	64	66.63	2.03094e+06	2.05077e+06	2.16402e+06	2.04478e+06	2.03318e+06	1.95509e+06	2.05025e+06	1.94435e+06	2.02616e+06	1.96822e+06	2.07685e+06	2.0464e+06	2.04084e+06	2.12292e+06	2.09286e+06	1.97912e+06	2.0262e+06	2.02117e+06	2.04647e+06	1.99967e+06	2.04018e+06	2.09789e+06	1.98502e+06	2.05152e+06	2.04967e+06	2.06333e+06	2.06431e+06	2.12001e+06	2.03251e+06	2.07469e+06	2.02022e+06	2.0896e+06	2.05491e+06	2.05673e+06	2.07146e+06	2.05004e+06	2.00967e+06	2.14466e+06	1.99083e+06	2.14318e+06	1.99106e+06	2.05636e+06
	sp|O55033|NCK2_MOUSE	Nck2	Cytoplasmic protein NCK2 OS=Mus musculus OX=10090 GN=Nck2 PE=1 SV=1	70	25	23	67.63	867253	816461	914198	882939	832063	882461	887913	871558	926925	911255	802535	825638	859278	880361	758608	881828	903176	938744	909876	918871	899777	884732	825747	846712	906440	837962	893466	942075	892512	890149	904626	869861	932180	879170	914680	907757	900236	925030	853713	869957	873195	903425
	sp|O55042|SYUA_MOUSE	Snca	Alpha-synuclein OS=Mus musculus OX=10090 GN=Snca PE=1 SV=2	295	16	2	89.28	7.21672e+07	8.45817e+07	7.87694e+07	8.07647e+07	7.98185e+07	8.1606e+07	8.39361e+07	8.70627e+07	7.64672e+07	7.87829e+07	7.53143e+07	7.26826e+07	6.5835e+07	6.82313e+07	6.53542e+07	7.72935e+07	6.817e+07	7.55696e+07	7.54587e+07	7.85714e+07	7.43695e+07	7.67215e+07	7.18181e+07	7.05439e+07	7.08199e+07	7.10121e+07	7.38105e+07	8.06441e+07	7.88682e+07	7.68829e+07	8.38478e+07	7.56584e+07	8.16792e+07	7.92369e+07	7.79677e+07	7.37078e+07	7.42884e+07	7.85409e+07	8.14353e+07	8.19486e+07	8.21312e+07	7.59733e+07
	sp|O55047|TLK2_MOUSE	Tlk2	Serine/threonine-protein kinase tousled-like 2 OS=Mus musculus OX=10090 GN=Tlk2 PE=1 SV=2	62	29	0	39.83	707954	797083	684976	746604	726811	725170	705567	719421	718633	694455	726391	693746	705293	655785	748226	707620	708187	653897	743441	689160	741610	624805	740803	664890	721843	676460	685482	711099	711180	719867	693146	712764	677489	735415	720084	718834	738804	726239	701853	700447	755637	733243
	sp|O55057|PDE6D_MOUSE	Pde6d	Retinal rod rhodopsin-sensitive cGMP 3',5'-cyclic phosphodiesterase subunit delta OS=Mus musculus OX=10090 GN=Pde6d PE=1 SV=1	17	5	3	25.33	376590	376980	358859	385416	379661	370520	386239	367383	398275	368373	387603	388380	366966	419344	375968	385508	395941	385299	382657	384696	409436	377545	382373	405891	384225	363439	374739	379936	366139	380075	363353	381382	393356	419888	364710	394610	391944	392643	366511	372751	399280	364601
	sp|O55060|TPMT_MOUSE	Tpmt	Thiopurine S-methyltransferase OS=Mus musculus OX=10090 GN=Tpmt PE=1 SV=1	23	12	6	55	317965	324634	322052	328584	326870	318427	324948	338512	311675	296216	336279	339548	343662	311367	371801	334793	310462	330478	311572	325217	320875	339489	361562	342142	326196	356430	345015	337389	321553	327333	326488	334564	331910	320532	328044	335304	332285	351955	323804	330987	319495	324699
	sp|O55091|IMPCT_MOUSE	Impact	Protein IMPACT OS=Mus musculus OX=10090 GN=Impact PE=1 SV=2	154	20	17	54.4	1.60827e+06	1.85126e+06	1.6646e+06	1.65292e+06	1.92289e+06	1.60496e+06	1.82518e+06	1.5913e+06	1.89862e+06	1.71042e+06	1.84783e+06	1.60011e+06	1.74775e+06	1.80747e+06	1.42359e+06	1.91168e+06	1.69786e+06	1.81011e+06	1.72144e+06	1.8596e+06	1.73581e+06	1.8138e+06	1.60014e+06	1.69074e+06	1.65581e+06	1.78609e+06	1.69346e+06	1.63094e+06	1.75533e+06	1.8629e+06	1.80422e+06	1.71969e+06	1.80348e+06	1.73689e+06	1.71322e+06	1.77235e+06	1.80417e+06	1.61513e+06	1.64829e+06	1.69677e+06	1.75773e+06	1.70837e+06
	sp|O55098|STK10_MOUSE	Stk10	Serine/threonine-protein kinase 10 OS=Mus musculus OX=10090 GN=Stk10 PE=1 SV=2	57	33	0	34.37	602870	661855	594814	648671	660627	610746	620854	688609	605323	700859	694172	731874	740769	634978	709367	632443	660086	629249	676581	668846	673447	671698	840536	665902	687419	682525	753803	648168	619036	661452	646907	652034	639796	627480	657282	639516	680215	671226	651386	643437	652212	646922
	sp|O55100|SNG1_MOUSE	Syngr1	Synaptogyrin-1 OS=Mus musculus OX=10090 GN=Syngr1 PE=1 SV=2	20	3	0	13.25	7.53737e+06	8.08451e+06	8.05926e+06	9.14076e+06	7.30448e+06	8.49051e+06	7.99548e+06	7.58538e+06	8.88409e+06	8.26052e+06	7.05783e+06	7.698e+06	6.45037e+06	7.41587e+06	6.55529e+06	8.3369e+06	7.5725e+06	7.71539e+06	8.07061e+06	7.95382e+06	7.96062e+06	7.94287e+06	7.25354e+06	6.76653e+06	7.35478e+06	7.11363e+06	7.25024e+06	8.47548e+06	8.20698e+06	8.24223e+06	8.36215e+06	7.83234e+06	8.1573e+06	8.44716e+06	8.25939e+06	7.37449e+06	7.64643e+06	8.05976e+06	8.06955e+06	7.99126e+06	8.21466e+06	7.77428e+06
	sp|O55102|BL1S1_MOUSE	Bloc1s1	Biogenesis of lysosome-related organelles complex 1 subunit 1 OS=Mus musculus OX=10090 GN=Bloc1s1 PE=1 SV=2	21	9	0	56.8	231792	249449	241468	258450	279606	207477	229464	257171	218037	259324	308080	247843	257127	293819	262068	250090	239607	232149	246233	237875	254256	279484	300652	258682	259114	262235	282636	252657	238223	242774	236755	242930	253247	258418	257186	250999	232053	256014	252865	267871	234591	276504
	sp|O55106|STRN_MOUSE	Strn	Striatin OS=Mus musculus OX=10090 GN=Strn PE=1 SV=2	230	46	23	60.13	2.38787e+06	2.21475e+06	2.04452e+06	2.00087e+06	2.20215e+06	2.10434e+06	2.24138e+06	2.14569e+06	2.36085e+06	2.11443e+06	2.09799e+06	1.96951e+06	1.88707e+06	2.05932e+06	1.92947e+06	2.11064e+06	2.03612e+06	2.09429e+06	2.12939e+06	2.16601e+06	2.18773e+06	2.10334e+06	1.90391e+06	1.94552e+06	2.06334e+06	2.0109e+06	2.05663e+06	2.08855e+06	2.07418e+06	2.11478e+06	2.10759e+06	2.0471e+06	2.15782e+06	2.07985e+06	2.09644e+06	1.92403e+06	1.98296e+06	2.00487e+06	2.0772e+06	2.09542e+06	2.17888e+06	2.09093e+06
	sp|O55125|NIPS1_MOUSE	Nipsnap1	Protein NipSnap homolog 1 OS=Mus musculus OX=10090 GN=Nipsnap1 PE=1 SV=1	202	20	3	55.28	8.95481e+06	9.61967e+06	9.58955e+06	9.04813e+06	9.56788e+06	9.44182e+06	9.34057e+06	8.50403e+06	1.01474e+07	9.88233e+06	9.39499e+06	9.01335e+06	8.0262e+06	1.04058e+07	8.68538e+06	9.51439e+06	9.11382e+06	9.53523e+06	8.98759e+06	9.70263e+06	9.70756e+06	8.92134e+06	9.47505e+06	8.79836e+06	8.90791e+06	9.11194e+06	8.92615e+06	9.65713e+06	9.15798e+06	9.30027e+06	9.30289e+06	8.94062e+06	9.55287e+06	9.72223e+06	9.96989e+06	8.92312e+06	9.54633e+06	1.03315e+07	9.72951e+06	8.95879e+06	1.00477e+07	9.26034e+06
	sp|O55126|NIPS2_MOUSE	Nipsnap2	Protein NipSnap homolog 2 OS=Mus musculus OX=10090 GN=Nipsnap2 PE=1 SV=1	166	17	17	40.21	6.55515e+06	7.83054e+06	6.84005e+06	7.42351e+06	7.35659e+06	7.19554e+06	7.32714e+06	7.1752e+06	7.19967e+06	7.19261e+06	7.16037e+06	6.76391e+06	5.8503e+06	6.83305e+06	7.10153e+06	7.5211e+06	6.94184e+06	7.1626e+06	6.79784e+06	7.30888e+06	7.35981e+06	6.52349e+06	7.43307e+06	7.11098e+06	6.97198e+06	6.64404e+06	6.57585e+06	7.11252e+06	7.02285e+06	7.49225e+06	7.38745e+06	6.89155e+06	7.13359e+06	7.08513e+06	6.96414e+06	7.20961e+06	7.19262e+06	6.77071e+06	6.67846e+06	7.25572e+06	7.12643e+06	7.40595e+06
	sp|O55128|SAP18_MOUSE	Sap18	Histone deacetylase complex subunit SAP18 OS=Mus musculus OX=10090 GN=Sap18 PE=1 SV=1	60	18	0	60.13	1.56637e+06	1.58157e+06	1.55337e+06	1.61058e+06	1.67608e+06	1.4956e+06	1.56388e+06	1.63306e+06	1.50129e+06	1.48828e+06	1.66697e+06	1.46572e+06	1.63641e+06	1.42104e+06	1.74381e+06	1.53167e+06	1.62425e+06	1.40832e+06	1.4647e+06	1.57033e+06	1.55582e+06	1.47074e+06	1.63928e+06	1.63904e+06	1.62989e+06	1.55539e+06	1.49107e+06	1.62627e+06	1.57199e+06	1.61359e+06	1.47531e+06	1.62547e+06	1.56912e+06	1.63678e+06	1.6363e+06	1.54805e+06	1.76009e+06	1.65036e+06	1.51452e+06	1.51289e+06	1.61881e+06	1.52832e+06
	sp|O55131|SEPT7_MOUSE	Septin7	Septin-7 OS=Mus musculus OX=10090 GN=Septin7 PE=1 SV=1	703	63	2	71.1	3.16263e+07	3.32425e+07	3.35731e+07	3.44716e+07	3.2181e+07	3.30488e+07	3.28809e+07	3.49021e+07	3.40611e+07	3.30047e+07	3.0589e+07	2.96996e+07	3.08452e+07	3.34733e+07	3.01423e+07	3.53347e+07	3.34772e+07	3.39125e+07	3.41175e+07	3.44034e+07	3.41082e+07	3.10806e+07	2.99177e+07	2.98944e+07	3.20435e+07	3.20337e+07	2.92393e+07	3.55234e+07	3.27892e+07	3.3863e+07	3.28875e+07	3.2494e+07	3.33388e+07	3.29072e+07	3.29058e+07	3.24544e+07	3.43314e+07	3.52697e+07	3.37565e+07	3.3306e+07	3.34456e+07	3.3937e+07
	sp|O55135|IF6_MOUSE	Eif6	Eukaryotic translation initiation factor 6 OS=Mus musculus OX=10090 GN=Eif6 PE=1 SV=2	25	8	7	52.24	218760	327263	219732	311218	270593	274808	244180	242634	284178	253847	259651	290190	270661	294111	293519	305066	282372	279392	283597	277270	274188	208802	358634	256737	281889	256610	269568	273553	293249	280104	270448	277889	282540	271459	257460	276789	266687	265398	280902	267812	280290	268894
	sp|O55137|ACOT1_MOUSE	Acot1	Acyl-coenzyme A thioesterase 1 OS=Mus musculus OX=10090 GN=Acot1 PE=1 SV=1	74	21	5	50.12	2.07316e+06	1.98831e+06	1.80047e+06	1.89698e+06	2.03107e+06	1.96921e+06	2.07339e+06	2.06834e+06	1.92356e+06	1.86044e+06	1.99972e+06	1.96053e+06	1.80024e+06	1.93515e+06	1.96663e+06	1.89096e+06	1.96454e+06	1.95055e+06	1.88484e+06	1.93499e+06	1.91471e+06	2.00366e+06	1.95454e+06	1.86615e+06	1.9724e+06	1.8895e+06	2.16707e+06	1.78089e+06	1.83372e+06	1.95906e+06	2.06058e+06	1.91514e+06	1.94212e+06	1.98459e+06	1.86002e+06	2.1274e+06	2.05679e+06	1.75115e+06	1.80975e+06	2.0001e+06	2.04044e+06	2.00231e+06
	sp|O55142|RL35A_MOUSE	Rpl35a	60S ribosomal protein L35a OS=Mus musculus OX=10090 GN=Rpl35a PE=1 SV=2	67	15	15	60.9	3.8166e+06	4.46756e+06	4.16723e+06	4.39158e+06	3.96453e+06	4.58112e+06	4.0022e+06	3.96547e+06	4.30462e+06	4.12214e+06	3.81754e+06	4.53521e+06	3.79729e+06	4.42606e+06	4.02318e+06	4.25324e+06	4.08574e+06	4.03793e+06	3.88623e+06	4.25266e+06	3.83642e+06	4.05392e+06	4.41072e+06	4.08449e+06	3.96737e+06	4.51173e+06	4.23758e+06	3.64718e+06	4.44315e+06	4.25464e+06	4.32962e+06	4.14784e+06	4.22226e+06	3.97602e+06	4.27562e+06	4.53285e+06	3.7982e+06	4.12679e+06	4.06419e+06	4.44915e+06	3.99999e+06	3.99824e+06
	sp|O55143|AT2A2_MOUSE	Atp2a2	Sarcoplasmic/endoplasmic reticulum calcium ATPase 2 OS=Mus musculus OX=10090 GN=Atp2a2 PE=1 SV=2	909	78	0	54.12	2.26905e+07	2.20226e+07	2.36388e+07	2.35193e+07	2.15003e+07	2.1457e+07	2.06452e+07	2.31817e+07	2.38984e+07	2.14847e+07	2.04972e+07	1.9453e+07	2.16736e+07	2.19556e+07	2.11427e+07	2.30948e+07	2.35548e+07	2.43569e+07	2.48533e+07	2.32515e+07	2.3334e+07	2.11348e+07	1.89683e+07	2.06653e+07	2.13813e+07	2.1749e+07	1.96587e+07	2.46862e+07	2.22939e+07	2.23909e+07	2.27938e+07	2.31086e+07	2.19483e+07	2.19035e+07	2.21693e+07	2.25857e+07	2.26422e+07	2.41776e+07	2.25505e+07	2.38554e+07	2.16956e+07	2.224e+07
	sp|O55176|PJA1_MOUSE	Pja1	E3 ubiquitin-protein ligase Praja-1 OS=Mus musculus OX=10090 GN=Pja1 PE=1 SV=3	42	26	0	41.18	440432	399536	453062	402643	442359	431329	446738	407338	423646	451710	430829	424757	405431	406368	386458	418289	432960	418617	428745	394462	430925	436000	387269	404638	407118	392699	380566	438067	443925	399136	410370	427309	420055	432726	437946	404244	426552	429185	437006	389490	429558	414063
	sp|O55187|CBX4_MOUSE	Cbx4	E3 SUMO-protein ligase CBX4 OS=Mus musculus OX=10090 GN=Cbx4 PE=1 SV=2	25	17	4	26.5	90002.9	78440.6	80345.8	78367.8	83119.6	82566.4	84227	90904.9	80434.7	77876.5	85736	76584.7	86592	79222.8	88330.2	79635.8	78790.7	85968.9	83595	83126.8	80219.3	75497.4	84963	89053.3	80453.9	81810.3	77375.6	79971.5	78303.3	83910.7	83346.5	91230.5	85021.2	79077.7	78788.8	88725	91690.9	77914.2	78027.2	88119	80299.2	83730.3
	sp|O55192|SC6A2_MOUSE	Slc6a2	Sodium-dependent noradrenaline transporter OS=Mus musculus OX=10090 GN=Slc6a2 PE=2 SV=2	23	8	7	15.07	387478	428927	393809	404592	378801	376382	355198	406766	414645	355543	355677	314675	320691	339412	243605	444424	396311	414254	397416	383514	410085	291003	329269	400816	418502	377316	311436	375187	316974	388941	411188	375011	359162	352962	355572	393763	383914	394201	357861	432584	381264	422665
	sp|O55201|SPT5H_MOUSE	Supt5h	Transcription elongation factor SPT5 OS=Mus musculus OX=10090 GN=Supt5h PE=1 SV=1	153	67	10	52.31	726670	657203	702880	696016	693988	677585	690248	689102	661568	682797	691662	650988	660558	694413	717224	673099	688309	669855	679076	686010	681925	666215	672622	708208	695756	665787	665664	692486	696089	708573	688457	720592	675473	703075	714268	700646	706567	697143	681215	712113	661965	690273
	sp|O55203|LDB2_MOUSE	Ldb2	LIM domain-binding protein 2 OS=Mus musculus OX=10090 GN=Ldb2 PE=1 SV=2	10	9	0	20.64	59167	54279.7	64879.5	63431.1	55764	56160	54288.6	53212.8	56630.2	57724.8	56191.1	55442.9	57517.9	56478	56547.2	59366.5	53143.7	62304.7	55185.9	54694.5	52414.7	54955.1	48712.2	48317.3	55045.7	55259	48234.1	50681.6	59132.3	55292.2	67720.1	59464.3	61287.8	58433.8	62563.2	52458.7	61377.5	54119	56041.3	59010.3	53363.3	61769
	sp|O55222|ILK_MOUSE	Ilk	Integrin-linked protein kinase OS=Mus musculus OX=10090 GN=Ilk PE=1 SV=2	81	31	25	47.34	1.10635e+06	1.15689e+06	1.13006e+06	1.18899e+06	1.14759e+06	1.17757e+06	1.07866e+06	1.07012e+06	1.09889e+06	1.09232e+06	1.18748e+06	1.29163e+06	1.14567e+06	1.21936e+06	1.33429e+06	1.08378e+06	1.1129e+06	1.1296e+06	1.05083e+06	1.08318e+06	1.04103e+06	1.11591e+06	1.27207e+06	1.12763e+06	1.12253e+06	1.24027e+06	1.22655e+06	1.19615e+06	1.11116e+06	1.16676e+06	1.11474e+06	1.15465e+06	1.14953e+06	1.17409e+06	1.14072e+06	1.19177e+06	1.15272e+06	1.21254e+06	1.12958e+06	1.08076e+06	1.14599e+06	1.16342e+06
	sp|O55229|CHKB_MOUSE	Chkb	Choline/ethanolamine kinase OS=Mus musculus OX=10090 GN=Chkb PE=1 SV=3	64	23	9	42.13	580637	606225	578892	637918	606782	567388	573368	685381	667355	610565	573164	529387	651166	667380	540183	606508	678421	668012	695311	645912	664111	549781	590063	632525	639510	633671	626724	568721	585249	577599	585166	575567	615891	565101	595744	580502	600225	577745	631989	598307	587429	604679
	sp|O55230|RA51D_MOUSE	Rad51d	DNA repair protein RAD51 homolog 4 OS=Mus musculus OX=10090 GN=Rad51d PE=1 SV=1	3	3	0	11.55	22279.2	25635.9	24831	24327.8	26715.2	24048	23787.6	33728.7	24784.2	28078.5	25408.7	23497.8	29422.5	30341.7	22037.6	25031	25824.9	25341.9	28114.6	27249	22902	35495.9	31115.6	21563.2	27805.6	26141.8	23424.4	44002.7	26671.5	27244.7	31842.1	57462.5	35881.8	22400.1	24748.6	26291.5	24794.9	30439.7	29663.9	21875.6	28599	21541.4
	sp|O55234|PSB5_MOUSE	Psmb5	Proteasome subunit beta type-5 OS=Mus musculus OX=10090 GN=Psmb5 PE=1 SV=3	188	28	18	66.66	3.8312e+06	4.03832e+06	3.77735e+06	4.48962e+06	4.00556e+06	4.11429e+06	4.27645e+06	3.99218e+06	3.92389e+06	4.19289e+06	3.99265e+06	3.87349e+06	3.7205e+06	3.78673e+06	3.49339e+06	4.05445e+06	4.04348e+06	4.21639e+06	3.90712e+06	3.89988e+06	3.83768e+06	3.98314e+06	4.03595e+06	3.99742e+06	3.85351e+06	3.96743e+06	3.92254e+06	3.92916e+06	4.12229e+06	3.99268e+06	4.1767e+06	4.1136e+06	3.98917e+06	3.90845e+06	4.06395e+06	4.02886e+06	3.93376e+06	4.09624e+06	3.77437e+06	3.98396e+06	4.15179e+06	4.15991e+06
	sp|O55236|MCE1_MOUSE	Rngtt	mRNA-capping enzyme OS=Mus musculus OX=10090 GN=Rngtt PE=1 SV=1	38	24	24	40.7	183203	164152	181899	167845	171582	171043	170490	175703	176452	168746	168135	172829	163522	183739	160903	166829	169098	173410	153450	161360	162754	168261	157104	180108	165469	164631	171187	145021	192164	166698	164431	158145	179518	171778	169740	164866	163818	154374	172127	165469	168104	177566
	sp|O55242|SGMR1_MOUSE	Sigmar1	Sigma non-opioid intracellular receptor 1 OS=Mus musculus OX=10090 GN=Sigmar1 PE=1 SV=1	10	2	0	9.42	179037	150632	175026	169645	163544	164438	160551	157012	164155	185726	168236	168400	139759	172065	160848	175265	195953	150404	168726	142515	162179	209724	151417	147698	193616	128184	181030	179775	160431	161671	169270	189547	155799	168527	171007	156325	169446	184670	164255	156035	176723	146592
	sp|O70133|DHX9_MOUSE	Dhx9	ATP-dependent RNA helicase A OS=Mus musculus OX=10090 GN=Dhx9 PE=1 SV=2	314	72	0	45.29	3.83896e+06	3.74327e+06	3.80926e+06	3.80283e+06	3.74508e+06	3.69603e+06	3.67626e+06	3.72433e+06	3.7253e+06	3.63473e+06	3.70364e+06	3.51886e+06	3.65631e+06	3.72635e+06	3.99021e+06	3.63567e+06	3.86049e+06	3.78783e+06	3.78391e+06	3.70616e+06	3.82647e+06	3.44056e+06	3.62331e+06	3.85307e+06	3.8259e+06	3.54569e+06	3.50354e+06	3.8418e+06	3.81516e+06	3.94627e+06	3.76226e+06	3.89331e+06	3.761e+06	3.86085e+06	3.90965e+06	3.76862e+06	3.82687e+06	3.71931e+06	3.57629e+06	3.73689e+06	3.68563e+06	3.87146e+06
	sp|O70139|IPKG_MOUSE	Pkig	cAMP-dependent protein kinase inhibitor gamma OS=Mus musculus OX=10090 GN=Pkig PE=1 SV=1	9	5	5	74.99	85892.4	93972.2	77774.9	82357.1	83870.9	84844.4	94747.5	98437.2	88065.9	80920.5	79931.3	84840.4	86574.7	77374.2	82858.4	82322.6	89288.7	80769.7	89612.8	89447.5	105850	80034.2	74455.7	68646.3	90817.7	64688.6	86232.1	74017.4	93722.7	76860.1	95653.6	74119	90189.5	78036.4	85305.4	88735	85877.6	75729.9	91068.9	83934.7	88687.7	76511.9
	sp|O70145|NCF2_MOUSE	Ncf2	Neutrophil cytosol factor 2 OS=Mus musculus OX=10090 GN=Ncf2 PE=1 SV=1	37	21	15	42.86	109744	95147.1	110583	108290	98855	92855.2	108945	89748.7	83841.9	108141	128784	169411	174571	136590	162299	103561	113254	107330	108557	108125	108931	158462	164367	118924	116727	132987	146646	107287	107438	98798.6	87710.4	111219	110364	95352.6	114458	114818	106927	116025	116213	105886	101130	104821
	sp|O70146|TESK1_MOUSE	Tesk1	Dual specificity testis-specific protein kinase 1 OS=Mus musculus OX=10090 GN=Tesk1 PE=1 SV=3	23	19	12	42.26	125705	131888	118893	115520	120572	123482	121469	112147	145638	115744	115580	110603	117265	125772	112294	127028	128932	121446	124968	112453	126252	116498	111640	112404	129480	119493	116690	124014	119625	117503	117969	118168	117110	122615	119358	115919	114930	126513	119573	114016	108447	125958
	sp|O70152|DPM1_MOUSE	Dpm1	Dolichol-phosphate mannosyltransferase subunit 1 OS=Mus musculus OX=10090 GN=Dpm1 PE=1 SV=1	29	12	1	50	467937	467811	445923	464988	497841	451360	454947	500217	478616	433463	491026	468560	396873	500540	477044	475472	479950	469454	477599	454431	458076	488430	477418	482614	476949	466687	466891	433038	468916	484200	459861	475662	455192	475340	472083	459112	470182	434733	486317	463940	460063	446466
	sp|O70161|PI51C_MOUSE	Pip5k1c	Phosphatidylinositol 4-phosphate 5-kinase type-1 gamma OS=Mus musculus OX=10090 GN=Pip5k1c PE=1 SV=2	331	39	0	54.01	5.495e+06	5.57334e+06	5.94047e+06	5.78185e+06	5.5291e+06	5.85933e+06	5.89683e+06	5.82037e+06	6.047e+06	5.98734e+06	5.38015e+06	5.01972e+06	4.82078e+06	6.00808e+06	4.56379e+06	5.87881e+06	5.60472e+06	6.03946e+06	5.86507e+06	5.91719e+06	5.81433e+06	5.70021e+06	4.87057e+06	5.31036e+06	5.4759e+06	5.26492e+06	5.07247e+06	5.80974e+06	5.70506e+06	5.70887e+06	5.74589e+06	5.49133e+06	5.55051e+06	5.60245e+06	5.53961e+06	5.35035e+06	5.33674e+06	5.6808e+06	5.67056e+06	6.02464e+06	5.51832e+06	5.60628e+06
	sp|O70166|STMN3_MOUSE	Stmn3	Stathmin-3 OS=Mus musculus OX=10090 GN=Stmn3 PE=1 SV=1	39	11	10	48.89	781169	964328	803928	887531	904658	795263	834507	923554	831683	830926	915017	833997	895899	856392	855560	885164	902427	842054	868414	849244	884401	812751	913050	813652	847780	829529	916134	885190	796611	870097	799750	868134	859998	883976	869702	832371	823796	892389	809470	823826	889849	797040
	sp|O70172|PI42A_MOUSE	Pip4k2a	Phosphatidylinositol 5-phosphate 4-kinase type-2 alpha OS=Mus musculus OX=10090 GN=Pip4k2a PE=1 SV=1	182	25	16	38.02	6.72129e+06	5.59986e+06	6.68934e+06	5.58133e+06	6.13199e+06	6.04833e+06	6.66307e+06	6.53557e+06	6.67804e+06	6.27097e+06	5.79177e+06	5.3058e+06	6.06047e+06	5.65438e+06	5.41738e+06	5.98237e+06	6.42534e+06	6.19609e+06	6.43153e+06	6.45215e+06	6.61711e+06	6.40776e+06	5.14042e+06	5.88336e+06	6.24723e+06	5.95869e+06	5.9894e+06	5.9902e+06	5.95629e+06	6.03948e+06	5.94564e+06	5.91529e+06	6.16099e+06	5.97111e+06	5.91927e+06	6.40476e+06	6.28939e+06	6.0199e+06	5.79296e+06	5.96088e+06	5.94455e+06	5.94221e+06
	sp|O70174|ACHA4_MOUSE	Chrna4	Neuronal acetylcholine receptor subunit alpha-4 OS=Mus musculus OX=10090 GN=Chrna4 PE=1 SV=2	28	18	0	31.16	142306	133742	138556	121454	130697	141173	125829	155022	166899	125896	124649	121476	134346	136104	124973	125853	138237	140965	136470	140974	146909	133773	107583	114549	129188	122822	114585	129781	123373	136097	139190	132293	128436	137928	136388	148473	135622	131346	129493	145798	126047	134350
	sp|O70176|PACA_MOUSE	Adcyap1	Pituitary adenylate cyclase-activating polypeptide OS=Mus musculus OX=10090 GN=Adcyap1 PE=2 SV=1	18	8	0	34.86	101158	107631	100412	114516	76999.3	74871.6	82207.5	72843.7	73547.8	67019.9	72248	75407.1	62654.5	70160.8	48732.4	138318	52804.5	62157.9	62044.9	71593.2	56225	78775.2	93030.2	66965.6	65060.9	69033.1	68929.8	64627.6	73238.7	73865	68570.2	79443.8	68670	68368.6	63836.7	61464.6	56655.3	57380.3	68571.8	67778.5	90127.7	62419.9
	sp|O70194|EIF3D_MOUSE	Eif3d	Eukaryotic translation initiation factor 3 subunit D OS=Mus musculus OX=10090 GN=Eif3d PE=1 SV=2	124	44	44	59.67	1.39382e+06	1.4042e+06	1.44611e+06	1.39416e+06	1.35811e+06	1.51159e+06	1.4538e+06	1.41929e+06	1.37342e+06	1.45947e+06	1.34554e+06	1.51553e+06	1.36794e+06	1.34769e+06	1.36264e+06	1.3641e+06	1.37894e+06	1.41441e+06	1.3865e+06	1.39635e+06	1.37286e+06	1.43955e+06	1.39623e+06	1.37936e+06	1.37203e+06	1.41168e+06	1.40233e+06	1.43342e+06	1.40467e+06	1.44114e+06	1.42175e+06	1.43906e+06	1.40594e+06	1.39031e+06	1.41186e+06	1.43715e+06	1.37924e+06	1.4523e+06	1.40413e+06	1.4334e+06	1.42338e+06	1.39744e+06
	sp|O70200|AIF1_MOUSE	Aif1	Allograft inflammatory factor 1 OS=Mus musculus OX=10090 GN=Aif1 PE=1 SV=1	15	8	4	45.58	299306	314500	345239	361305	288002	388675	315830	254023	246766	319196	361842	779957	595875	444106	734390	310371	303935	313086	285080	317108	269253	481628	692129	487531	363562	552341	564909	268229	380615	316430	329439	328058	383046	297810	314665	345857	369312	336404	367151	258094	342794	288651
	sp|O70209|PDLI3_MOUSE	Pdlim3	PDZ and LIM domain protein 3 OS=Mus musculus OX=10090 GN=Pdlim3 PE=1 SV=1	23	14	4	53.8	191291	152490	128902	172924	138602	138555	147043	157464	113692	135832	133626	131875	106322	114496	113751	132019	130476	125444	150331	129293	135808	123891	115021	142243	123098	116155	118863	120240	123992	134031	122433	113349	117168	131721	113345	117591	121104	129338	143369	129289	138179	125097
	sp|O70228|ATP9A_MOUSE	Atp9a	Probable phospholipid-transporting ATPase IIA OS=Mus musculus OX=10090 GN=Atp9a PE=1 SV=3	163	52	0	39.92	1.06476e+06	1.15091e+06	1.14444e+06	1.14325e+06	1.11811e+06	1.11886e+06	1.13027e+06	1.02962e+06	1.09225e+06	1.15614e+06	1.21296e+06	1.34535e+06	1.36676e+06	1.26643e+06	1.37012e+06	1.14568e+06	1.12695e+06	1.1273e+06	1.1452e+06	1.12846e+06	1.1343e+06	1.32092e+06	1.41222e+06	1.13466e+06	1.1979e+06	1.27806e+06	1.40086e+06	1.19947e+06	1.16255e+06	1.10097e+06	1.07889e+06	1.15496e+06	1.14944e+06	1.26398e+06	1.29622e+06	1.1461e+06	1.14088e+06	1.27863e+06	1.20641e+06	1.10587e+06	1.18407e+06	1.13254e+06
	sp|O70230|ZN143_MOUSE	Znf143	Zinc finger protein 143 OS=Mus musculus OX=10090 GN=Znf143 PE=1 SV=2	14	10	0	13.79	63684.5	51830.7	57428.5	58603.6	59876.3	55810	58821.4	50871.4	61317.5	55100.9	57297.9	52067	62020.7	63218.7	61123.4	52503.4	48244.6	60508.9	63317.3	62031.5	64567.6	57516.1	59654.1	60251.8	60503.2	54025.9	57273.3	56764.3	56392.4	69865.6	49833.4	59500.8	56869.3	57371.9	60528.6	49442	60777.4	55852.7	54274.9	67137.3	59268.1	61600.6
	sp|O70250|PGAM2_MOUSE	Pgam2	Phosphoglycerate mutase 2 OS=Mus musculus OX=10090 GN=Pgam2 PE=1 SV=3	269	18	12	59.68	2.51685e+07	2.69178e+07	2.39973e+07	2.54833e+07	2.63659e+07	2.49301e+07	2.57617e+07	2.59061e+07	2.60342e+07	2.78789e+07	2.54535e+07	2.33058e+07	2.53405e+07	2.6096e+07	2.19778e+07	2.61432e+07	2.44614e+07	2.50205e+07	2.59949e+07	2.56233e+07	2.58202e+07	2.36278e+07	2.49464e+07	2.49423e+07	2.49428e+07	2.41137e+07	2.46838e+07	2.49148e+07	2.39928e+07	2.54669e+07	2.42602e+07	2.49275e+07	2.56776e+07	2.48215e+07	2.49891e+07	2.36088e+07	2.47998e+07	2.52688e+07	2.47646e+07	2.46944e+07	2.57051e+07	2.52802e+07
	sp|O70251|EF1B_MOUSE	Eef1b	Elongation factor 1-beta OS=Mus musculus OX=10090 GN=Eef1b PE=1 SV=5	161	16	12	65.77	1.08791e+07	1.17878e+07	1.13851e+07	1.1463e+07	1.10683e+07	1.14638e+07	1.14682e+07	1.12724e+07	1.12657e+07	1.11739e+07	1.03354e+07	1.10232e+07	1.0519e+07	1.09344e+07	1.05258e+07	1.07764e+07	1.1354e+07	1.1e+07	1.13983e+07	1.0693e+07	1.12455e+07	1.07872e+07	1.0838e+07	1.04746e+07	1.08964e+07	1.04118e+07	1.08409e+07	1.16238e+07	1.15413e+07	1.11117e+07	1.10037e+07	1.12045e+07	1.154e+07	1.11758e+07	1.12228e+07	1.13417e+07	1.23584e+07	1.17556e+07	1.16477e+07	1.11078e+07	1.16177e+07	1.09923e+07
	sp|O70252|HMOX2_MOUSE	Hmox2	Heme oxygenase 2 OS=Mus musculus OX=10090 GN=Hmox2 PE=1 SV=1	101	23	0	64.44	2.63148e+06	2.71539e+06	2.59247e+06	2.84036e+06	2.69997e+06	2.73856e+06	2.66524e+06	2.9285e+06	2.74334e+06	2.67257e+06	2.65037e+06	2.67983e+06	2.78066e+06	2.57885e+06	2.65967e+06	2.84075e+06	2.87579e+06	2.83556e+06	2.81984e+06	2.82649e+06	2.82304e+06	2.62313e+06	2.86635e+06	2.6988e+06	2.77413e+06	2.6718e+06	2.72748e+06	2.80181e+06	2.60437e+06	2.78585e+06	2.75546e+06	2.7856e+06	2.7124e+06	2.70399e+06	2.7099e+06	2.79648e+06	2.78686e+06	2.69873e+06	2.58257e+06	2.65204e+06	2.73e+06	2.87418e+06
	sp|O70258|SGCE_MOUSE	Sgce	Epsilon-sarcoglycan OS=Mus musculus OX=10090 GN=Sgce PE=1 SV=2	13	6	0	16.25	90862.2	81142.1	90995	78524.2	92907	79272.7	94355	84524.6	80785.9	85440.4	87846.4	88742.7	97291.1	85871.7	83571.3	81249.4	83522.3	77014.7	84201	82138.3	81976.4	96864.5	89750.1	98288	103159	93332	109130	90211.9	86771.4	78313.9	82163.6	83349.5	83038.7	84893.7	88003.8	92465.1	90243.2	87315.6	86237	89198.2	86927.4	87469
	sp|O70274|TP4A2_MOUSE	Ptp4a2	Protein tyrosine phosphatase type IVA 2 OS=Mus musculus OX=10090 GN=Ptp4a2 PE=1 SV=1	54	10	2	51.49	846963	962173	931490	941970	912997	910957	898479	949108	938785	799074	903134	827158	932657	1.00497e+06	1.00274e+06	917769	984063	989342	1.00781e+06	1.00255e+06	976274	829359	863296	902079	939447	944179	883710	880157	906255	970024	1.01531e+06	929424	947841	844279	887788	954872	909870	861162	849973	920985	900429	921108
	sp|O70279|ESS2_MOUSE	Ess2	Splicing factor ESS-2 homolog OS=Mus musculus OX=10090 GN=Ess2 PE=1 SV=2	13	13	0	29.44	109717	110594	109648	105420	109391	105351	107414	109464	111508	107931	108791	104276	105746	113034	108440	114556	114711	116571	99953.8	112351	106683	108137	103975	114735	105041	108169	106080	109258	113799	113634	114808	110925	112843	109751	109891	108247	108893	104627	109781	97738.4	114990	118293
	sp|O70281|TPST1_MOUSE	Tpst1	Protein-tyrosine sulfotransferase 1 OS=Mus musculus OX=10090 GN=Tpst1 PE=1 SV=1	16	13	12	39.19	81709.9	74397	76844.3	70229.4	79230.2	74453.6	80838.2	92863.1	72848.1	81171.3	77630.7	82813.5	81229.7	67550.2	91452.6	71447.3	71184	71850.4	76429	75719.8	80062.8	85950.8	79640.6	75851	86056.2	80213.7	89565.4	72507.3	75378.8	71695.7	83670	71527.4	81568.4	81523.6	73559.5	69080.9	87513.9	79258.3	73879.2	73348.9	80971	75235.2
	sp|O70291|GRK4_MOUSE	Grk4	G protein-coupled receptor kinase 4 OS=Mus musculus OX=10090 GN=Grk4 PE=2 SV=2	11	8	0	9.58	95821.2	103249	99830.4	95416.1	94490.9	91234.2	104428	109344	91929.6	101975	93041.9	87354.6	92778.4	82433.8	87884.4	100037	92689.7	93816.6	99496.8	96417.3	94173	86120.3	85709.6	83328	101929	92241.1	92714.3	110626	85191.3	95107.8	99598.7	97805.8	95449.5	94304.6	102017	114185	82021.8	104623	91704.1	95984.3	100894	93740.3
	sp|O70293|GRK6_MOUSE	Grk6	G protein-coupled receptor kinase 6 OS=Mus musculus OX=10090 GN=Grk6 PE=1 SV=1	71	30	0	50.87	269878	299227	290227	293712	288523	282746	289686	269733	299253	280878	282169	267563	282521	285725	268221	286370	283871	286267	285891	291109	288150	288148	247871	257159	280021	276063	276048	303265	277257	295008	287745	280755	291129	291953	287027	295707	277032	297889	284318	282450	282673	276623
	sp|O70305|ATX2_MOUSE	Atxn2	Ataxin-2 OS=Mus musculus OX=10090 GN=Atxn2 PE=1 SV=1	154	52	0	30.04	1.37296e+06	1.47729e+06	1.50421e+06	1.47342e+06	1.49902e+06	1.40795e+06	1.40349e+06	1.46846e+06	1.4195e+06	1.46126e+06	1.48359e+06	1.35106e+06	1.36209e+06	1.42527e+06	1.40179e+06	1.47622e+06	1.4413e+06	1.48118e+06	1.48685e+06	1.41091e+06	1.44127e+06	1.34327e+06	1.36657e+06	1.38335e+06	1.36862e+06	1.35704e+06	1.3055e+06	1.55897e+06	1.43389e+06	1.50827e+06	1.44643e+06	1.53276e+06	1.36182e+06	1.46214e+06	1.48306e+06	1.50728e+06	1.50065e+06	1.56945e+06	1.36936e+06	1.46166e+06	1.44454e+06	1.43211e+06
	sp|O70309|ITB5_MOUSE	Itgb5	Integrin beta-5 OS=Mus musculus OX=10090 GN=Itgb5 PE=1 SV=2	38	25	2	34.21	143774	130303	137355	142207	147890	136854	133162	135247	137468	148444	157994	188874	180107	159092	191080	142200	142171	139733	141368	139276	143127	171467	188473	152905	162860	167343	184124	138302	133947	137726	129549	132821	147003	140231	130569	152502	138407	139381	139561	141990	142493	144914
	sp|O70310|NMT1_MOUSE	Nmt1	Glycylpeptide N-tetradecanoyltransferase 1 OS=Mus musculus OX=10090 GN=Nmt1 PE=1 SV=1	104	30	23	50	1.93226e+06	2.08536e+06	2.03692e+06	2.0185e+06	2.00393e+06	2.05874e+06	2.08469e+06	2.0593e+06	1.96255e+06	2.15573e+06	1.98596e+06	2.03156e+06	1.91329e+06	2.1792e+06	1.95902e+06	2.03254e+06	2.0064e+06	2.07375e+06	2.06869e+06	2.04596e+06	2.00644e+06	2.18394e+06	2.09384e+06	2.01506e+06	2.03496e+06	2.08254e+06	2.19489e+06	1.99546e+06	2.10489e+06	2.06766e+06	2.11755e+06	2.04241e+06	2.1329e+06	1.83072e+06	1.91942e+06	2.0125e+06	2.07244e+06	2.09585e+06	1.94047e+06	1.96832e+06	2.07428e+06	2.04039e+06
	sp|O70311|NMT2_MOUSE	Nmt2	Glycylpeptide N-tetradecanoyltransferase 2 OS=Mus musculus OX=10090 GN=Nmt2 PE=1 SV=1	91	28	0	50.47	1.28307e+06	1.30336e+06	1.23109e+06	1.29627e+06	1.26924e+06	1.21772e+06	1.30019e+06	1.29586e+06	1.08696e+06	1.23195e+06	1.19988e+06	1.16595e+06	1.18703e+06	1.09316e+06	1.16692e+06	1.30504e+06	1.27795e+06	1.24585e+06	1.29246e+06	1.21313e+06	1.22411e+06	1.26321e+06	1.19252e+06	1.16498e+06	1.22717e+06	1.1745e+06	1.23428e+06	1.23257e+06	1.27895e+06	1.29271e+06	1.2522e+06	1.22622e+06	1.24467e+06	1.19516e+06	1.20671e+06	1.21365e+06	1.20938e+06	1.19552e+06	1.30623e+06	1.26908e+06	1.24981e+06	1.26105e+06
	sp|O70318|E41L2_MOUSE	Epb41l2	Band 4.1-like protein 2 OS=Mus musculus OX=10090 GN=Epb41l2 PE=1 SV=2	436	90	2	72.06	1.22702e+07	1.22653e+07	1.15219e+07	1.23467e+07	1.31038e+07	1.3014e+07	1.25765e+07	1.32094e+07	1.24606e+07	1.2341e+07	1.31848e+07	1.35437e+07	1.3031e+07	1.24222e+07	1.47636e+07	1.25908e+07	1.26992e+07	1.25837e+07	1.22708e+07	1.26716e+07	1.26081e+07	1.32441e+07	1.46706e+07	1.29575e+07	1.25913e+07	1.3608e+07	1.34971e+07	1.23788e+07	1.21139e+07	1.24436e+07	1.23517e+07	1.23704e+07	1.21962e+07	1.22559e+07	1.17776e+07	1.39897e+07	1.31704e+07	1.23589e+07	1.228e+07	1.31291e+07	1.20446e+07	1.25744e+07
	sp|O70324|MOT8_MOUSE	Slc16a2	Monocarboxylate transporter 8 OS=Mus musculus OX=10090 GN=Slc16a2 PE=1 SV=2	3	3	3	5.5	24612.1	28984.5	27655.5	27867.1	30076.6	27974.2	35563.1	24455.3	26484.7	33106	29885.1	24449.5	22263.7	29575.6	22821.5	25780.3	28138.4	24671.6	26275.5	26530.3	28098.5	25737.7	23026.7	23449.9	23826.1	26774.1	26552	27455.4	29266.6	29824.9	26470.7	27048.7	26332	26952.8	22461.5	29780.4	21951.6	33556.5	23698.2	29238.6	30185.2	30415.9
	sp|O70325|GPX4_MOUSE	Gpx4	Phospholipid hydroperoxide glutathione peroxidase OS=Mus musculus OX=10090 GN=Gpx4 PE=1 SV=4	126	16	0	52.79	2.78274e+06	2.73897e+06	2.72071e+06	2.70917e+06	2.80892e+06	2.75213e+06	2.70707e+06	2.55018e+06	3.25474e+06	2.66402e+06	2.85995e+06	2.64266e+06	2.94848e+06	3.07036e+06	2.99461e+06	2.86761e+06	3.06421e+06	2.83478e+06	2.90588e+06	2.90462e+06	3.09658e+06	2.71871e+06	2.97268e+06	2.75652e+06	2.88459e+06	2.91186e+06	2.98611e+06	2.87596e+06	2.58028e+06	2.76149e+06	2.71801e+06	2.77157e+06	2.73992e+06	2.83635e+06	2.77655e+06	3.24162e+06	2.89209e+06	2.85011e+06	2.7129e+06	2.89569e+06	2.59552e+06	2.76485e+06
	sp|O70333|CRIPT_MOUSE	Cript	Cysteine-rich PDZ-binding protein OS=Mus musculus OX=10090 GN=Cript PE=1 SV=1	5	3	3	32.67	62579	56054.9	62154.8	51095.8	59992.8	57742.7	58545.9	58613	64182.8	65911.3	60004.8	64288	54629.7	62987.3	51470.4	52139.1	58362.6	64833.9	59484.2	56860.4	57007.5	61283.9	53696.9	53131.3	45804.9	70084.5	67543.6	46132.7	62428	58290.9	52581.1	52679.7	63044	54247.9	61739.2	64621.5	59315.8	53966.9	63430.8	61969.4	56031.2	60436.2
	sp|O70340|NPTX2_MOUSE	Nptx2	Neuronal pentraxin-2 OS=Mus musculus OX=10090 GN=Nptx2 PE=2 SV=1	73	20	20	44.99	607210	692890	672577	645324	642849	659314	630259	640908	658311	665251	589110	553240	498927	593822	506038	648252	577890	599362	657857	612923	606272	578917	582784	585423	562591	564898	837028	606538	636770	687851	677990	633138	639268	658101	624457	635252	553132	653538	639417	661645	692369	617890
	sp|O70342|NPY5R_MOUSE	Npy5r	Neuropeptide Y receptor type 5 OS=Mus musculus OX=10090 GN=Npy5r PE=2 SV=2	8	6	6	16.09	63460.5	79644.8	64382.4	82068	69012.1	75050.3	68718.3	83544.9	79263.6	73205	70980.4	70599.5	64682.3	74957.8	61199.1	83565.5	69343	73341.7	76691.3	71379.7	77006.4	63124.3	76642.7	76850.6	70838	71954.6	65289	67120.7	80683.9	80981.2	68660.3	74752.7	70386.5	70746	74541.1	57529.5	80989.1	70944.9	79137.6	76008.7	87378	82686.1
	sp|O70343|PRGC1_MOUSE	Ppargc1a	Peroxisome proliferator-activated receptor gamma coactivator 1-alpha OS=Mus musculus OX=10090 GN=Ppargc1a PE=1 SV=1	4	3	0	2.76	377855	308042	366976	149958	222117	233872	212714	192872	272247	290048	198303	239782	272388	248610	347829	197023	173936	151261	177392	180707	196475	197104	284936	295797	181533	212378	205521	161266	254733	199439	245766	167735	137499	139364	243494	201578	241031	136979	306083	201577	387542	193155
	sp|O70348|DXO_MOUSE	Dxo	Decapping and exoribonuclease protein OS=Mus musculus OX=10090 GN=Dxo PE=1 SV=2	10	8	2	22.92	124554	97426.8	110212	116402	72476.5	70247.5	104205	52071.6	71002.8	70772.1	71143	72094.3	73627.7	84090.5	67497.9	119524	79060.6	73594.3	75386.4	66803.4	71195.5	117606	86231.3	75080.3	75734.1	67933.5	66402.3	76843.3	70981	64917.5	57761.8	76545.2	71706	69326.4	69785.4	65556	70445.5	71690.3	67418.4	68740	72708.6	70083.6
	sp|O70354|CAH11_MOUSE	Ca11	Carbonic anhydrase-related protein 11 OS=Mus musculus OX=10090 GN=Ca11 PE=2 SV=2	16	8	4	23.17	336461	397063	382199	382813	286422	315508	290526	304878	312305	304412	298818	305732	327658	327211	344834	363321	290017	339043	322172	301584	273348	292019	361257	320647	257444	344407	278868	308523	319586	312407	328936	295874	317410	314519	299976	305547	288977	320010	324886	327025	308178	333381
	sp|O70362|PHLD_MOUSE	Gpld1	Phosphatidylinositol-glycan-specific phospholipase D OS=Mus musculus OX=10090 GN=Gpld1 PE=1 SV=1	47	23	0	27.72	200965	200752	228709	207376	221610	214939	195557	226382	217419	194683	229137	215633	227411	225519	241429	219481	223880	213472	210884	204778	209726	225040	234280	223099	215918	226255	255234	213821	211486	219780	204851	220902	221395	211219	198718	235627	204512	213893	217287	206868	229053	206865
	sp|O70370|CATS_MOUSE	Ctss	Cathepsin S OS=Mus musculus OX=10090 GN=Ctss PE=1 SV=2	20	10	0	36.18	195420	217003	235013	236796	182703	177929	172595	144909	171285	158765	303802	564128	468347	347078	752110	217456	188412	190201	188511	186509	186447	300470	539960	331785	281080	358341	460624	218160	217267	197008	175879	224557	215017	215335	196727	251307	216862	241533	264491	182205	203773	185748
	sp|O70374|MTG8R_MOUSE	Cbfa2t2	Protein CBFA2T2 OS=Mus musculus OX=10090 GN=Cbfa2t2 PE=1 SV=3	16	14	0	25.42	176279	176575	177367	177811	177256	167311	186538	190276	166464	183124	192029	160864	192660	162226	188720	172164	172889	184650	172846	175528	185974	168345	177638	156112	181975	176683	169017	193655	128303	174362	187344	185331	135685	161204	166874	198169	207424	202088	157844	165639	189748	159953
	sp|O70378|EMC8_MOUSE	Emc8	ER membrane protein complex subunit 8 OS=Mus musculus OX=10090 GN=Emc8 PE=1 SV=1	56	13	1	60.38	995340	1.04419e+06	1.04703e+06	1.00326e+06	1.02421e+06	988945	978230	976080	1.01595e+06	973567	1.00004e+06	1.00269e+06	1.01107e+06	968077	1.1189e+06	983592	985500	994377	989644	1.00157e+06	972487	1.01061e+06	1.02339e+06	978079	1.01471e+06	1.00534e+06	999504	987155	1.05369e+06	1.03248e+06	1.02222e+06	970629	1.04926e+06	1.02396e+06	1.02726e+06	1.00135e+06	1.01752e+06	990957	1.02346e+06	1.01077e+06	1.05064e+06	1.0115e+06
	sp|O70400|PDLI1_MOUSE	Pdlim1	PDZ and LIM domain protein 1 OS=Mus musculus OX=10090 GN=Pdlim1 PE=1 SV=4	60	18	14	58.71	618100	522175	451780	520957	576761	517571	561462	532770	631548	536145	538446	481265	476411	518787	522463	501454	582157	578331	575698	553269	544450	497178	543593	482137	476638	524366	622044	447903	537252	535215	492986	512736	525643	519012	498191	591164	505036	466703	543452	517383	546146	522022
	sp|O70401|TSN6_MOUSE	Tspan6	Tetraspanin-6 OS=Mus musculus OX=10090 GN=Tspan6 PE=1 SV=1	19	6	1	26.12	146054	142700	142738	145522	161038	147428	156247	144713	138650	146604	186660	190697	204529	153384	182285	142741	145811	136388	132836	155682	152452	190968	199476	154470	159426	179509	188771	151196	144317	137466	143052	163536	153798	159845	167322	146118	142977	169061	142054	133497	174351	132407
	sp|O70404|VAMP8_MOUSE	Vamp8	Vesicle-associated membrane protein 8 OS=Mus musculus OX=10090 GN=Vamp8 PE=1 SV=1	11	5	5	40.59	119123	96539.2	116649	116997	132633	90662.6	104427	97959.7	111682	100662	144896	130527	134848	126754	169878	100132	106666	105085	93423.4	90701.7	92677.2	138789	159319	138804	112037	126043	164014	114405	101679	100432	97807.6	100969	107250	112756	102804	128120	106274	114647	116309	110462	106256	109707
	sp|O70405|ULK1_MOUSE	Ulk1	Serine/threonine-protein kinase ULK1 OS=Mus musculus OX=10090 GN=Ulk1 PE=1 SV=1	61	35	1	44.62	244378	273456	248165	271894	264243	259586	255864	260029	275249	257882	268040	256423	241505	267976	256328	274208	265129	272881	261360	261441	265946	253662	271812	262312	273707	264117	271998	260628	275344	268201	265789	259559	279591	271183	261759	265647	266762	267454	275774	259866	270689	268315
	sp|O70422|TF2H4_MOUSE	Gtf2h4	General transcription factor IIH subunit 4 OS=Mus musculus OX=10090 GN=Gtf2h4 PE=1 SV=1	27	17	12	39.09	143590	140634	154590	145068	140621	137649	147675	142077	139409	139369	144561	132735	144410	136302	142651	140957	151281	139464	141656	137708	144600	142888	136587	139849	140644	145841	143236	158487	127470	145498	145096	156220	142213	143514	148719	141968	143744	156553	136304	144891	141298	144898
	sp|O70423|AOC3_MOUSE	Aoc3	Membrane primary amine oxidase OS=Mus musculus OX=10090 GN=Aoc3 PE=1 SV=3	43	17	0	23.53	213145	171397	142427	206328	192666	142789	157820	172952	160570	163506	172732	164886	147347	149838	132847	138815	173534	156360	158427	135235	166566	140986	118844	153615	151019	141390	160185	148725	187929	176685	182913	199492	144592	157333	149164	169410	167928	162854	162319	161944	205489	175851
	sp|O70433|FHL2_MOUSE	Fhl2	Four and a half LIM domains protein 2 OS=Mus musculus OX=10090 GN=Fhl2 PE=1 SV=1	54	20	20	81.36	665341	837546	738257	722872	649004	704694	737946	612811	695858	739595	643382	657176	742128	681319	720201	725286	734422	756024	774852	745109	735946	705745	674404	634291	697389	695100	719163	780168	732122	768756	732181	737673	746536	729626	698915	706642	753988	768801	763494	794099	723184	687303
	sp|O70435|PSA3_MOUSE	Psma3	Proteasome subunit alpha type-3 OS=Mus musculus OX=10090 GN=Psma3 PE=1 SV=3	153	17	15	49.02	5.39303e+06	5.58154e+06	5.59771e+06	5.73993e+06	5.62929e+06	5.60169e+06	5.8437e+06	5.6618e+06	5.1568e+06	5.41033e+06	5.56619e+06	5.58576e+06	5.31832e+06	5.18219e+06	5.56681e+06	5.56007e+06	5.37937e+06	5.57844e+06	5.48598e+06	5.56935e+06	5.38157e+06	5.60032e+06	5.5947e+06	5.44751e+06	5.42905e+06	5.35979e+06	5.58428e+06	5.74144e+06	5.6976e+06	5.59709e+06	5.58767e+06	5.64518e+06	5.83188e+06	5.65077e+06	5.74178e+06	5.66521e+06	5.71941e+06	5.59294e+06	5.77917e+06	5.79034e+06	5.91854e+06	5.86379e+06
	sp|O70439|STX7_MOUSE	Stx7	Syntaxin-7 OS=Mus musculus OX=10090 GN=Stx7 PE=1 SV=3	73	11	11	46.36	2.53886e+06	2.47742e+06	2.71566e+06	2.33307e+06	2.54254e+06	2.51403e+06	2.64314e+06	2.72164e+06	2.35624e+06	2.53734e+06	2.55737e+06	2.76498e+06	2.84766e+06	2.55562e+06	2.75318e+06	2.57426e+06	2.43558e+06	2.48103e+06	2.53156e+06	2.54653e+06	2.56002e+06	2.99032e+06	2.68086e+06	2.50964e+06	2.47083e+06	2.63072e+06	2.79277e+06	2.59718e+06	2.56521e+06	2.51603e+06	2.62523e+06	2.53215e+06	2.62693e+06	2.50794e+06	2.55189e+06	2.54623e+06	2.57518e+06	2.51557e+06	2.40702e+06	2.5933e+06	2.50923e+06	2.55476e+06
	sp|O70443|GNAZ_MOUSE	Gnaz	Guanine nucleotide-binding protein G(z) subunit alpha OS=Mus musculus OX=10090 GN=Gnaz PE=1 SV=4	122	25	23	54.93	1.01441e+07	1.02607e+07	1.01291e+07	9.98761e+06	9.97506e+06	1.00179e+07	1.02595e+07	1.08197e+07	1.19523e+07	1.02598e+07	9.5039e+06	8.53709e+06	8.18189e+06	9.61843e+06	8.0469e+06	1.06154e+07	1.06487e+07	1.09274e+07	1.10752e+07	1.0966e+07	1.0902e+07	9.25016e+06	8.29864e+06	8.55936e+06	9.48464e+06	9.19448e+06	9.04797e+06	1.05448e+07	1.04728e+07	1.02197e+07	1.01733e+07	9.93889e+06	1.05257e+07	1.01762e+07	1.05107e+07	9.44068e+06	9.74899e+06	1.01361e+07	1.02678e+07	1.01726e+07	1.02974e+07	1.03314e+07
	sp|O70451|MOT2_MOUSE	Slc16a7	Monocarboxylate transporter 2 OS=Mus musculus OX=10090 GN=Slc16a7 PE=1 SV=1	27	8	4	9.3	718571	750805	729650	771174	692091	658775	672576	655193	756726	674284	656799	545082	607554	689304	560266	719712	644635	732461	664382	702281	663032	600824	567202	624300	558534	673109	601650	772499	686903	690293	647190	712503	698417	737726	738191	679878	648000	815774	703111	689222	764138	616775
	sp|O70456|1433S_MOUSE	Sfn	14-3-3 protein sigma OS=Mus musculus OX=10090 GN=Sfn PE=1 SV=2	617	14	7	35.89	1.25269e+08	1.35208e+08	1.29573e+08	1.28619e+08	1.28834e+08	1.27839e+08	1.34757e+08	1.37996e+08	1.31578e+08	1.32306e+08	1.25152e+08	1.19544e+08	1.11677e+08	1.27008e+08	1.11678e+08	1.31137e+08	1.26107e+08	1.32047e+08	1.30899e+08	1.29676e+08	1.30722e+08	1.22833e+08	1.19744e+08	1.19734e+08	1.22739e+08	1.21764e+08	1.21571e+08	1.36115e+08	1.26266e+08	1.32574e+08	1.30843e+08	1.29106e+08	1.30573e+08	1.29158e+08	1.27145e+08	1.22169e+08	1.26548e+08	1.32741e+08	1.28093e+08	1.29532e+08	1.33256e+08	1.30071e+08
	sp|O70458|OSMR_MOUSE	Osmr	Oncostatin-M-specific receptor subunit beta OS=Mus musculus OX=10090 GN=Osmr PE=1 SV=1	17	14	0	15.86	54598.9	56633.5	56131.5	59972.6	54837.9	50233.5	56834.8	51517.4	47351.1	61313.2	80327.7	131599	94080.7	69741.4	117502	61599.1	51982.8	53888.6	53460.5	54886.9	52240.6	93145	120616	74204	75770.8	94066.8	105963	69264.5	65401.8	55404.3	51415.5	65497.5	57326.1	55642.8	53231.3	48261.8	66274.8	66554.5	65354.2	54506.3	47730.7	58481.4
	sp|O70472|TM131_MOUSE	Tmem131	Transmembrane protein 131 OS=Mus musculus OX=10090 GN=Tmem131 PE=2 SV=2	30	23	20	13.69	85068	96815.5	90510.9	90106.5	92962.2	89841	87619.4	96877.1	85481.1	89427	91321.4	89268	85758.5	87148.7	89835.7	90558.7	103181	95403.9	91657.6	88019.5	91144.1	86937.9	94494.2	72210.8	88683.5	75404.8	97343.6	99649	89179.9	86656.1	94484.1	94056.4	88211.6	85808	82678	86814.8	91153.1	92925.7	86280.9	91536.6	92319.6	86269.1
	sp|O70475|UGDH_MOUSE	Ugdh	UDP-glucose 6-dehydrogenase OS=Mus musculus OX=10090 GN=Ugdh PE=1 SV=1	32	21	21	42.8	130663	136591	136249	135339	146777	130876	133801	109530	108187	137852	168578	195332	196215	163577	194852	126471	116337	116603	117740	121102	115552	237165	281299	186596	162920	182901	268868	145466	145275	133628	144764	147321	153691	145815	135768	151885	146914	142054	161646	145803	139063	138740
	sp|O70479|BACD2_MOUSE	Tnfaip1	BTB/POZ domain-containing adapter for CUL3-mediated RhoA degradation protein 2 OS=Mus musculus OX=10090 GN=Tnfaip1 PE=2 SV=1	20	11	8	36.71	232386	225101	245518	233860	214986	233410	206076	233404	212062	219497	210802	221443	234373	223108	218975	208076	211828	231516	210317	240240	214872	225160	216778	218197	221667	238459	213415	243564	218876	226193	228414	228150	229598	223244	239160	219416	220188	242929	224912	265597	206733	248694
	sp|O70480|VAMP4_MOUSE	Vamp4	Vesicle-associated membrane protein 4 OS=Mus musculus OX=10090 GN=Vamp4 PE=1 SV=1	38	7	3	51.06	639319	623532	711709	689460	668004	637783	655831	608460	621572	682430	697793	706734	700717	687050	696392	623898	675039	586200	659077	614930	652713	704421	674669	621749	668240	618652	753771	648231	677506	651324	645346	675242	687407	645084	698750	653357	691961	718575	650306	588425	705689	675335
	sp|O70481|UBR1_MOUSE	Ubr1	E3 ubiquitin-protein ligase UBR1 OS=Mus musculus OX=10090 GN=Ubr1 PE=1 SV=2	114	64	59	36.82	455133	485480	458715	461981	454290	492859	471489	478296	488084	466931	453421	471536	480201	450126	454259	480051	486456	471098	486407	486732	496056	460104	452085	465008	487414	483311	490653	466894	461698	459698	456624	455501	468201	473869	458074	466402	456588	465165	475986	479418	448517	468420
	sp|O70492|SNX3_MOUSE	Snx3	Sorting nexin-3 OS=Mus musculus OX=10090 GN=Snx3 PE=1 SV=3	46	12	0	69.75	4.30746e+06	4.38207e+06	4.61293e+06	4.72145e+06	4.6024e+06	4.44286e+06	4.64108e+06	4.72516e+06	4.3104e+06	4.34533e+06	4.51868e+06	4.62174e+06	4.61667e+06	4.47896e+06	4.79501e+06	4.65032e+06	4.67603e+06	4.49985e+06	4.50183e+06	4.52367e+06	4.50988e+06	4.73448e+06	4.67671e+06	4.50858e+06	4.42017e+06	4.64059e+06	4.59992e+06	4.58626e+06	4.86562e+06	4.59752e+06	4.48832e+06	4.53633e+06	4.80452e+06	4.65686e+06	4.61494e+06	4.44014e+06	4.62857e+06	4.44171e+06	4.63977e+06	4.34464e+06	4.77483e+06	4.39192e+06
	sp|O70493|SNX12_MOUSE	Snx12	Sorting nexin-12 OS=Mus musculus OX=10090 GN=Snx12 PE=1 SV=1	63	11	0	48.48	4.59904e+06	4.80137e+06	4.91344e+06	5.01461e+06	4.77831e+06	4.86936e+06	4.94677e+06	4.85434e+06	4.86474e+06	4.97186e+06	4.68931e+06	4.87931e+06	4.86347e+06	4.61432e+06	4.5389e+06	4.98695e+06	4.88702e+06	4.84066e+06	4.86153e+06	4.97406e+06	4.96109e+06	4.85457e+06	4.98712e+06	4.75235e+06	4.80156e+06	4.81352e+06	4.91083e+06	5.02469e+06	5.07608e+06	4.97107e+06	4.80911e+06	4.86985e+06	5.09648e+06	4.88804e+06	4.93627e+06	4.745e+06	5.13218e+06	4.77809e+06	4.88804e+06	4.8087e+06	5.11586e+06	4.94146e+06
	sp|O70494|SP3_MOUSE	Sp3	Transcription factor Sp3 OS=Mus musculus OX=10090 GN=Sp3 PE=1 SV=2	14	6	0	9.32	118107	98219.7	103541	111337	120938	98092.5	110795	95016.7	99740.9	110718	115943	94184.8	105702	92783.5	122527	102725	103368	113702	102059	109534	103136	103300	119437	131475	109217	108863	101614	115645	113082	114384	102474	110658	113768	107621	110794	98524.7	130209	103271	109701	111533	113723	107280
	sp|O70496|CLCN7_MOUSE	Clcn7	H(+)/Cl(-) exchange transporter 7 OS=Mus musculus OX=10090 GN=Clcn7 PE=1 SV=1	39	20	0	25.78	192869	223094	236115	234242	210756	219192	205383	213966	222121	225489	233745	287371	251732	254525	264172	225381	209591	216676	213055	222135	213711	260963	281397	235387	233081	240614	267420	226010	225614	226415	239292	233322	227653	233157	236333	213718	227007	229809	219844	248635	214907	210647
	sp|O70503|DHB12_MOUSE	Hsd17b12	Very-long-chain 3-oxoacyl-CoA reductase OS=Mus musculus OX=10090 GN=Hsd17b12 PE=1 SV=1	73	21	5	62.5	3.25836e+06	3.5487e+06	3.68557e+06	3.57388e+06	3.46165e+06	3.44074e+06	3.42008e+06	3.57988e+06	3.4013e+06	3.4519e+06	3.58829e+06	3.51619e+06	3.36294e+06	3.91971e+06	3.69781e+06	3.59884e+06	3.41606e+06	3.61045e+06	3.42433e+06	3.46243e+06	3.52896e+06	3.54626e+06	3.44038e+06	3.61714e+06	3.42925e+06	3.7246e+06	3.71633e+06	3.6887e+06	3.50838e+06	3.79045e+06	3.70631e+06	3.76288e+06	3.52729e+06	3.50929e+06	3.60728e+06	3.84099e+06	3.66713e+06	3.52529e+06	3.29616e+06	3.67553e+06	3.24461e+06	3.41352e+06
	sp|O70507|HCN4_MOUSE	Hcn4	Potassium/sodium hyperpolarization-activated cyclic nucleotide-gated channel 4 OS=Mus musculus OX=10090 GN=Hcn4 PE=1 SV=2	55	32	1	27.82	661543	720803	663671	683954	698203	734236	709515	865011	748071	726208	659742	654968	636346	649732	604457	708508	761062	718487	746746	733915	797422	611707	621846	700355	703356	675294	630545	719075	674190	737622	698755	682866	699481	711031	730820	707058	678579	685136	670985	692363	674777	673707
	sp|O70546|KDM6A_MOUSE	Kdm6a	Lysine-specific demethylase 6A OS=Mus musculus OX=10090 GN=Kdm6a PE=1 SV=2	36	29	0	26.48	88373.6	92244	94447.5	90295	80675.1	96849.3	83921.6	89312.1	91906.7	84381.3	80296.4	89518.9	85640.9	83878.3	103232	95447.9	85607.5	94784.1	87473.1	94086.7	83975.9	82663.4	90986.8	86691.5	80021.9	93066.1	83346.9	98660	85993.7	93852.7	91296.6	91532.2	88756.5	83320.8	85125.6	87592.4	93709.4	92021.7	84715.2	93892.1	84851.1	83851.8
	sp|O70551|SRPK1_MOUSE	Srpk1	SRSF protein kinase 1 OS=Mus musculus OX=10090 GN=Srpk1 PE=1 SV=2	75	27	6	42.44	735332	721618	734336	776155	741113	722981	737229	765421	718445	751050	734773	679570	734057	717279	701703	783299	746925	748847	761384	762429	761219	711862	659773	690270	725256	740262	681633	819889	771119	757710	742632	757370	741964	740872	770456	707501	715839	825283	724549	762122	721120	733506
	sp|O70566|DIAP2_MOUSE	Diaph2	Protein diaphanous homolog 2 OS=Mus musculus OX=10090 GN=Diaph2 PE=1 SV=2	135	53	0	38.98	944833	995594	979223	1.0119e+06	948770	1.01024e+06	953570	1.08396e+06	1.00803e+06	968908	944882	949434	945968	971451	973406	1.01275e+06	963436	1.03829e+06	996593	1.01996e+06	994499	932317	1.01472e+06	925632	948349	1.01184e+06	964154	1.02408e+06	923786	965246	949532	1.01021e+06	903497	943630	998335	918110	958418	993020	932124	1.01e+06	1.0039e+06	982258
	sp|O70571|PDK4_MOUSE	Pdk4	[Pyruvate dehydrogenase (acetyl-transferring)] kinase isozyme 4, mitochondrial OS=Mus musculus OX=10090 GN=Pdk4 PE=1 SV=1	11	8	7	16.75	158705	190877	170884	175714	161612	265138	143056	195450	171420	176535	160672	160955	155382	144095	156420	198082	173373	160729	164003	171024	165278	165319	169045	149573	151584	159491	168752	165932	196588	165551	165690	176955	166565	170603	180663	166991	194404	174008	179888	157549	192369	173584
	sp|O70572|NSMA_MOUSE	Smpd2	Sphingomyelin phosphodiesterase 2 OS=Mus musculus OX=10090 GN=Smpd2 PE=1 SV=1	31	18	15	43.67	146599	152424	142808	148444	151320	139296	150080	147361	147900	144539	149589	150439	147438	141241	147598	153072	142768	140619	146390	142841	148096	149057	148473	147001	155832	146704	155554	146535	138041	145641	151642	151361	145963	151390	140992	151018	141179	146118	143039	155301	147714	147023
	sp|O70576|STAG3_MOUSE	Stag3	Cohesin subunit SA-3 OS=Mus musculus OX=10090 GN=Stag3 PE=1 SV=2	2	2	1	1.21	116538	107208	134224	71928.2	98023.1	94008.3	94926.3	105008	105965	122416	84993.5	96026.5	120495	78317.4	133636	88652	94107.1	89014.2	110258	99041.3	103295	99698	112660	93799.4	93099.9	93156.6	127240	99869.5	102463	105308	98978.3	109538	108781	97064.2	99421.4	97519.3	95699.5	100769	116461	129879	101661	113628
	sp|O70579|PM34_MOUSE	Slc25a17	Peroxisomal membrane protein PMP34 OS=Mus musculus OX=10090 GN=Slc25a17 PE=1 SV=1	5	4	1	9.77	47808.9	49146.5	48603	57178.8	50568.5	49428.3	50132.4	54618.5	49892	48725.1	48842.4	51094.6	47571.9	46526.1	49717.5	52213.1	54619.7	46510.5	56247	51531.9	53388.6	52078.4	50468.5	43528.5	57902.7	45199.6	53913.4	53875.5	48665.8	51623.2	53340.1	46951.9	50707.5	53439.1	54478.3	51537.8	52708.2	54859.6	47546	53734.6	52547.8	54015.6
	sp|O70583|TRI18_MOUSE	Mid1	E3 ubiquitin-protein ligase Midline-1 OS=Mus musculus OX=10090 GN=Mid1 PE=1 SV=2	12	10	0	13.97	58066.4	56190.5	72542.7	60960.4	66640.7	59224.1	62596	59826.7	60160	57435.5	63520.7	59358	75563.8	64508.1	69718.2	54455.8	53430.5	71264.2	62114.9	58408.8	46635.4	83986.7	63638.6	48901.6	55532.5	53206.6	52007.7	71126.5	59557.1	51290.6	69112.4	61922.2	62459	54490.3	72167.2	64418.3	65281.9	71113.8	63692.7	57485.1	57542.2	63590.8
	sp|O70585|DTNB_MOUSE	Dtnb	Dystrobrevin beta OS=Mus musculus OX=10090 GN=Dtnb PE=1 SV=3	78	33	0	37.94	1.2402e+06	1.24981e+06	1.24758e+06	1.24639e+06	1.27748e+06	1.16982e+06	1.25156e+06	1.2978e+06	1.2411e+06	1.20338e+06	1.25734e+06	1.14063e+06	1.22787e+06	1.14744e+06	1.16003e+06	1.26167e+06	1.15254e+06	1.24889e+06	1.21598e+06	1.26744e+06	1.19891e+06	1.24989e+06	1.17329e+06	1.19458e+06	1.1681e+06	1.22724e+06	1.2614e+06	1.22816e+06	1.20684e+06	1.19855e+06	1.24157e+06	1.21537e+06	1.23828e+06	1.22428e+06	1.22657e+06	1.1827e+06	1.16368e+06	1.23507e+06	1.23858e+06	1.26018e+06	1.24736e+06	1.21788e+06
	sp|O70589|CSKP_MOUSE	Cask	Peripheral plasma membrane protein CASK OS=Mus musculus OX=10090 GN=Cask PE=1 SV=2	251	65	0	54.97	3.40257e+06	3.67432e+06	3.67137e+06	3.78366e+06	3.54453e+06	3.65312e+06	3.52183e+06	3.71076e+06	3.55981e+06	3.58745e+06	3.43687e+06	3.38514e+06	3.57087e+06	3.47604e+06	3.37711e+06	3.72673e+06	3.4929e+06	3.69502e+06	3.68739e+06	3.58593e+06	3.57238e+06	3.36705e+06	3.46682e+06	3.60854e+06	3.53275e+06	3.54595e+06	3.39258e+06	3.94038e+06	3.71145e+06	3.6119e+06	3.71845e+06	3.672e+06	3.66038e+06	3.58882e+06	3.60893e+06	3.47392e+06	3.67873e+06	3.85844e+06	3.6842e+06	3.61558e+06	3.55983e+06	3.61215e+06
	sp|O70591|PFD2_MOUSE	Pfdn2	Prefoldin subunit 2 OS=Mus musculus OX=10090 GN=Pfdn2 PE=1 SV=2	31	12	6	70.13	1.97501e+06	2.06665e+06	1.99942e+06	1.9917e+06	2.13997e+06	1.92988e+06	2.1996e+06	2.06622e+06	2.03963e+06	2.16787e+06	2.16407e+06	1.93935e+06	2.06491e+06	2.01094e+06	1.8335e+06	1.98625e+06	2.03825e+06	2.04048e+06	2.02429e+06	2.02666e+06	2.01837e+06	2.03742e+06	1.94542e+06	1.97693e+06	1.95145e+06	1.96795e+06	2.02444e+06	1.94108e+06	2.00153e+06	2.13604e+06	1.92849e+06	1.9611e+06	2.10943e+06	2.10697e+06	2.07782e+06	2.36306e+06	1.93436e+06	1.96157e+06	2.11759e+06	2.03561e+06	2.152e+06	2.03081e+06
	sp|O70622|RTN2_MOUSE	Rtn2	Reticulon-2 OS=Mus musculus OX=10090 GN=Rtn2 PE=1 SV=1	12	7	0	25.05	93433	82944.3	83539.1	80006.1	88234.4	77077.8	86850.3	97543.3	92719.8	87234.5	84761.4	70930.4	85780.7	64242.4	85979.5	83092.5	99385.3	86305.1	92923.5	90202.1	89831.2	79573	83077.8	73080.9	82003	73614.9	86338.4	89787	84038.5	81494.1	87384.3	84772.1	85849.2	91251.7	91475.1	81551.9	92801.3	90188.5	81639.3	86522.4	91016.3	87266.5
	sp|O70624|MYOC_MOUSE	Myoc	Myocilin OS=Mus musculus OX=10090 GN=Myoc PE=1 SV=1	24	16	16	29.18	284242	351319	302085	348292	295541	327835	334186	301243	294551	343878	323434	367815	343430	324890	306397	332362	306450	302146	311485	303625	324734	306107	280943	290242	312466	292638	317368	310154	325418	311296	315182	285809	322872	309548	310752	319427	297162	312946	321048	321997	339363	303365
	sp|O70628|PDE9A_MOUSE	Pde9a	High affinity cGMP-specific 3',5'-cyclic phosphodiesterase 9A OS=Mus musculus OX=10090 GN=Pde9a PE=1 SV=1	28	18	1	33.15	66576.5	74689.6	63550.4	69079.8	73439.4	71370.9	75562.1	66209.3	66057	64734.9	74420.7	71987.3	74248	68304.9	70431.9	68723.6	71806.5	69732.2	76960.1	68878.7	71773.7	60851.7	74901.6	70104.4	78623.3	70693.6	69345.6	67841.3	61266.9	63820.9	71921.8	66551.8	69645.8	65309.9	61721.2	67957	68059.9	70276	65508.7	65840.2	76088.4	68938.2
	sp|O88188|LY86_MOUSE	Ly86	Lymphocyte antigen 86 OS=Mus musculus OX=10090 GN=Ly86 PE=1 SV=1	7	2	0	16.67	44302	55937.3	46512.9	78072.8	42346.7	52147.6	57621.7	41784.9	27311.2	66231.2	95260.3	211696	186148	130523	238107	57622	59650	55736.3	50550.9	51122.8	54209.5	86076.1	207957	104798	79724.3	111362	119537	62312.2	62414.6	50890.7	55921.2	61239	62352.7	61227	57784.3	65192.2	54733.2	64522	72371.4	55766.6	47492.5	49234.5
	sp|O88196|TTC3_MOUSE	Ttc3	E3 ubiquitin-protein ligase TTC3 OS=Mus musculus OX=10090 GN=Ttc3 PE=1 SV=2	130	73	0	38.61	400308	422492	410032	399919	435032	408500	440244	416326	440681	416290	433198	409158	414392	440421	395651	406400	434050	427267	435455	436445	419837	407687	382409	403370	421114	404203	395101	419829	408214	403486	393191	429394	416892	428345	434378	395155	412818	449805	435623	382038	469145	402784
	sp|O88271|CFDP1_MOUSE	Cfdp1	Craniofacial development protein 1 OS=Mus musculus OX=10090 GN=Cfdp1 PE=1 SV=1	40	16	16	48.47	576730	591038	545520	566038	597279	596656	594720	556460	570980	567477	586362	571768	528247	508219	590194	595345	546256	548254	536790	546774	562624	529216	578487	580465	558847	547737	525684	545907	601178	606297	563340	572764	590022	576253	566070	652118	559482	536209	562401	559925	561970	567406
	sp|O88286|WIZ_MOUSE	Wiz	Protein Wiz OS=Mus musculus OX=10090 GN=Wiz PE=1 SV=2	27	21	0	16.33	126375	120634	112901	125437	122372	127677	129822	120655	129372	128729	129548	118279	116176	117090	119754	130552	125997	123597	128043	120961	133013	120852	115315	127934	128615	116028	118897	120719	126957	123568	124576	128780	120077	121081	125138	119468	128814	120147	119675	126625	120781	129252
	sp|O88291|ZN326_MOUSE	Znf326	DBIRD complex subunit ZNF326 OS=Mus musculus OX=10090 GN=Znf326 PE=1 SV=1	75	32	11	38.1	606820	558108	595828	573713	577182	584341	591680	590912	580039	592033	548947	564857	544710	581064	584480	561296	602391	566646	590040	561654	575010	558803	551274	570071	589014	536913	552972	589540	593852	603966	586840	580955	602987	592105	590021	566156	591105	564231	568279	578234	581963	605781
	sp|O88307|SORL_MOUSE	Sorl1	Sortilin-related receptor OS=Mus musculus OX=10090 GN=Sorl1 PE=1 SV=3	167	77	75	39.37	669797	671143	776825	743538	650781	683270	654433	645422	665795	706436	647098	700212	723150	735952	691244	731834	704556	712495	721015	686314	712983	692478	701931	679523	705373	679989	716460	754886	760040	748018	717758	745572	739985	726495	735687	751927	719264	724479	662248	710176	647603	698780
	sp|O88322|NID2_MOUSE	Nid2	Nidogen-2 OS=Mus musculus OX=10090 GN=Nid2 PE=1 SV=2	137	47	4	42.12	979903	895320	902245	1.03736e+06	1.01937e+06	931194	994693	1.08024e+06	1.00592e+06	988694	892282	829566	747393	826636	865434	1.10947e+06	1.07938e+06	1.09164e+06	1.06202e+06	1.07072e+06	1.063e+06	733825	746395	840097	823995	829797	855994	946946	936563	975611	904283	897983	912426	889281	842482	990045	1.00214e+06	936090	967438	959985	985596	1.04762e+06
	sp|O88327|CTNL1_MOUSE	Ctnnal1	Alpha-catulin OS=Mus musculus OX=10090 GN=Ctnnal1 PE=1 SV=1	21	20	20	28.18	104988	95372.8	91338.8	101082	99335.3	99097.3	95270.7	97353.7	98075.8	96527.6	104421	116172	122122	102503	129598	103717	99216.4	97490.5	94336.4	97051.8	103499	98631.4	141937	106502	98916.3	116143	146439	99559.4	94684.5	94869	102185	102348	97428.9	96462.4	98407.7	110074	106640	97621.1	96112.9	102025	94280	110691
	sp|O88329|MYO1A_MOUSE	Myo1a	Unconventional myosin-Ia OS=Mus musculus OX=10090 GN=Myo1a PE=2 SV=2	17	10	3	10.26	264826	225057	248302	276041	240913	246811	236282	255499	277060	248872	228353	236012	260483	276170	230795	237715	275258	284057	305281	260593	290687	253209	224375	259713	250434	274558	214205	306743	242975	242263	245119	261892	238869	250085	256949	218192	253260	300441	225214	274985	238209	251120
	sp|O88342|WDR1_MOUSE	Wdr1	WD repeat-containing protein 1 OS=Mus musculus OX=10090 GN=Wdr1 PE=1 SV=3	374	41	0	73.43	1.49198e+07	1.59996e+07	1.52165e+07	1.5296e+07	1.62304e+07	1.53406e+07	1.57615e+07	1.6181e+07	1.58391e+07	1.60679e+07	1.56554e+07	1.46834e+07	1.50906e+07	1.51072e+07	1.40859e+07	1.60102e+07	1.5485e+07	1.5954e+07	1.56762e+07	1.60614e+07	1.57842e+07	1.58154e+07	1.46075e+07	1.47115e+07	1.56247e+07	1.51489e+07	1.5589e+07	1.62525e+07	1.51071e+07	1.56274e+07	1.54112e+07	1.53293e+07	1.6356e+07	1.57097e+07	1.63436e+07	1.59487e+07	1.56266e+07	1.60303e+07	1.49036e+07	1.53523e+07	1.60761e+07	1.57716e+07
	sp|O88343|S4A4_MOUSE	Slc4a4	Electrogenic sodium bicarbonate cotransporter 1 OS=Mus musculus OX=10090 GN=Slc4a4 PE=1 SV=2	232	46	0	35.03	9.75169e+06	9.4262e+06	1.03664e+07	1.00766e+07	1.01614e+07	1.01142e+07	8.90336e+06	1.09294e+07	1.02528e+07	9.90879e+06	1.00276e+07	1.05208e+07	1.00159e+07	1.06735e+07	1.14822e+07	9.18453e+06	1.03084e+07	1.01136e+07	1.00598e+07	1.01576e+07	1.06577e+07	9.81302e+06	1.15637e+07	1.15291e+07	1.02462e+07	1.11297e+07	1.08347e+07	1.04842e+07	1.00592e+07	1.01329e+07	1.02332e+07	9.83575e+06	9.9896e+06	1.04661e+07	1.01684e+07	1.03473e+07	1.09988e+07	1.0348e+07	1.00347e+07	1.0593e+07	1.0156e+07	9.83638e+06
	sp|O88351|IKKB_MOUSE	Ikbkb	Inhibitor of nuclear factor kappa-B kinase subunit beta OS=Mus musculus OX=10090 GN=Ikbkb PE=1 SV=1	83	45	37	49.27	274184	292026	276996	283354	292001	271906	283936	290732	294084	281418	287468	267365	297493	297505	279333	294722	279003	302760	298291	297548	292556	279992	290693	297818	294419	293967	286087	303559	287743	288342	284970	286823	290103	283716	286081	281261	284217	291907	277202	272868	288298	289377
	sp|O88384|VTI1B_MOUSE	Vti1b	Vesicle transport through interaction with t-SNAREs homolog 1B OS=Mus musculus OX=10090 GN=Vti1b PE=1 SV=1	51	9	3	35.77	831521	861807	930997	871310	914274	757767	856277	851511	896742	887703	948136	843697	867074	929633	932270	867944	869437	894495	882460	871758	860967	967071	893402	888820	856154	912333	900604	909615	897431	889911	850349	855077	868072	912948	903313	819539	834950	909143	909310	882952	868716	844783
	sp|O88393|TGBR3_MOUSE	Tgfbr3	Transforming growth factor beta receptor type 3 OS=Mus musculus OX=10090 GN=Tgfbr3 PE=1 SV=1	14	10	8	10.94	55633.1	65124.7	63426.1	62917.9	61653.9	61576.8	62756.2	67673	62702.2	62192.1	65141.1	64202.5	66074.1	54117.5	55446.3	62965.7	52385.7	67722.6	59177.2	66720.9	61074.4	59856.8	70357.4	64482.9	63734.8	68457.9	61288.7	69270.2	57712.6	64322.6	71898.2	59990.5	59142.4	50016.3	60737.6	66403.4	47155.9	63619.6	54455.1	66569.6	61970.7	66909.9
	sp|O88413|TULP3_MOUSE	Tulp3	Tubby-related protein 3 OS=Mus musculus OX=10090 GN=Tulp3 PE=1 SV=1	38	21	14	45	254503	232028	256688	244056	247095	237274	245202	268925	241970	235964	241880	252447	254027	239204	271871	240846	241302	237671	240864	235247	246977	267927	263167	261162	247002	249011	281070	231411	239484	250622	247465	233349	235501	240074	247656	249850	252327	233616	255222	255566	238640	246912
	sp|O88425|NDK6_MOUSE	Nme6	Nucleoside diphosphate kinase 6 OS=Mus musculus OX=10090 GN=Nme6 PE=1 SV=1	2	2	1	10.05	55031.7	55491.7	54443.4	55538.4	55051	54008.4	61014.3	56135.3	55463.5	52032.8	55407.6	49527.2	58877.1	55860.8	51919.8	51863.3	61802.4	55957.2	61530.5	57524.3	64173.1	44705.7	55804.6	44089.8	57395.9	45315.1	53647.7	49720.2	62176.2	50788.6	42510.9	51538.7	52475.4	56942.9	51785.7	60892.8	56414.2	52396.4	55208.4	51193.3	59069.9	47302.9
	sp|O88427|CAC1H_MOUSE	Cacna1h	Voltage-dependent T-type calcium channel subunit alpha-1H OS=Mus musculus OX=10090 GN=Cacna1h PE=1 SV=3	33	24	0	10.95	144625	166348	154249	161112	163905	166631	174745	154444	155870	147243	153061	154539	145391	139189	169012	155576	158728	151891	157053	156788	161857	158153	152115	140592	162782	144371	150260	145845	149065	172795	144338	152624	153152	161784	149240	145365	144428	139163	152056	151324	140062	149960
	sp|O88428|PAPS2_MOUSE	Papss2	Bifunctional 3'-phosphoadenosine 5'-phosphosulfate synthase 2 OS=Mus musculus OX=10090 GN=Papss2 PE=1 SV=2	66	32	25	48.15	249160	277531	235946	229909	266161	255094	268170	288866	257664	252808	269016	265515	239760	225580	251873	258673	238493	232038	243657	248551	242167	270828	281187	240181	250176	258800	309945	239512	241064	253016	272538	254150	265461	245416	239538	253288	274950	227850	249585	257626	249837	254542
	sp|O88441|MTX2_MOUSE	Mtx2	Metaxin-2 OS=Mus musculus OX=10090 GN=Mtx2 PE=1 SV=1	128	14	9	57.79	2.62478e+06	3.31636e+06	2.87362e+06	3.18385e+06	3.07843e+06	2.91804e+06	2.89031e+06	3.1006e+06	2.8533e+06	2.88989e+06	2.98417e+06	2.69312e+06	2.7098e+06	2.67309e+06	3.08738e+06	3.08473e+06	2.84991e+06	3.00542e+06	2.92854e+06	3.03973e+06	2.93157e+06	2.56791e+06	3.16079e+06	2.8342e+06	2.85221e+06	2.86316e+06	2.77797e+06	3.25552e+06	2.78954e+06	3.05083e+06	2.9031e+06	3.12367e+06	2.96816e+06	3.06813e+06	3.0284e+06	3.01426e+06	2.93799e+06	3.254e+06	2.87839e+06	2.88651e+06	3.14468e+06	2.9685e+06
	sp|O88444|ADCY1_MOUSE	Adcy1	Adenylate cyclase type 1 OS=Mus musculus OX=10090 GN=Adcy1 PE=1 SV=2	109	39	38	33.09	972598	833288	1.02347e+06	919615	839669	907285	848957	943642	859782	905650	819390	795447	904025	818833	820394	943015	944017	959890	912836	911687	916138	873220	787940	784761	873230	843122	774740	900193	914765	968474	1.00544e+06	936076	938087	934728	989188	980121	941529	913637	909309	957645	861638	966914
	sp|O88447|KLC1_MOUSE	Klc1	Kinesin light chain 1 OS=Mus musculus OX=10090 GN=Klc1 PE=1 SV=3	207	41	0	60.07	3.43894e+06	3.81087e+06	3.66268e+06	3.49457e+06	3.54883e+06	3.6244e+06	3.55565e+06	3.73777e+06	3.84679e+06	3.45651e+06	3.47123e+06	3.64323e+06	3.57766e+06	3.89509e+06	3.50052e+06	3.62077e+06	3.63409e+06	3.61293e+06	3.69503e+06	3.71227e+06	3.8233e+06	3.38449e+06	3.54565e+06	3.70073e+06	3.65698e+06	3.58048e+06	3.71195e+06	3.52924e+06	3.56823e+06	3.75406e+06	3.57189e+06	3.58669e+06	3.74241e+06	3.66763e+06	3.59675e+06	3.70176e+06	3.69717e+06	3.57554e+06	3.52296e+06	3.56569e+06	3.51601e+06	3.59138e+06
	sp|O88448|KLC2_MOUSE	Klc2	Kinesin light chain 2 OS=Mus musculus OX=10090 GN=Klc2 PE=1 SV=1	183	40	0	60.43	2.97816e+06	3.01248e+06	3.12799e+06	3.04272e+06	3.00652e+06	3.00477e+06	2.85717e+06	3.01731e+06	3.13394e+06	2.88415e+06	2.91146e+06	2.91289e+06	3.06012e+06	3.28365e+06	3.05686e+06	3.10777e+06	3.1475e+06	3.18804e+06	3.15905e+06	3.11808e+06	3.18386e+06	2.87563e+06	3.03134e+06	3.20009e+06	3.0843e+06	3.03378e+06	2.91929e+06	3.18488e+06	3.09524e+06	3.06406e+06	2.91643e+06	3.00929e+06	3.06483e+06	3.20159e+06	3.18348e+06	3.06047e+06	3.13989e+06	3.22279e+06	3.17936e+06	2.96734e+06	3.07344e+06	3.0257e+06
	sp|O88454|KCNK4_MOUSE	Kcnk4	Potassium channel subfamily K member 4 OS=Mus musculus OX=10090 GN=Kcnk4 PE=1 SV=1	4	3	2	7.29	121738	85144.4	113510	126314	109124	125371	93604.2	119703	94215.7	104723	96008.5	89429.2	106943	97210.1	116242	153333	132798	111614	118039	109202	125040	122427	110943	95573.7	119381	100215	97995.1	113787	108068	113263	95958.6	110029	106454	112236	108916	133404	105810	115975	123928	114329	120894	99501.4
	sp|O88455|DHCR7_MOUSE	Dhcr7	7-dehydrocholesterol reductase OS=Mus musculus OX=10090 GN=Dhcr7 PE=1 SV=1	13	8	0	18.9	474024	416798	511948	411642	414263	451278	451824	459490	400690	441091	468054	510903	531643	393784	495477	389802	445237	411481	432109	412903	419612	560504	474933	416498	441272	481536	496634	436642	446869	471346	454474	457115	441115	451584	430945	464872	451677	434300	429383	473264	423314	440026
	sp|O88456|CPNS1_MOUSE	Capns1	Calpain small subunit 1 OS=Mus musculus OX=10090 GN=Capns1 PE=1 SV=1	64	13	11	41.26	1.84848e+06	1.91613e+06	1.99367e+06	1.96869e+06	2.03211e+06	2.02849e+06	1.83935e+06	1.91755e+06	1.96791e+06	1.93191e+06	2.04546e+06	2.06149e+06	2.02831e+06	2.35272e+06	2.28184e+06	1.99374e+06	1.85409e+06	1.66126e+06	1.59091e+06	1.9494e+06	1.63436e+06	2.0896e+06	2.46429e+06	2.16289e+06	1.84552e+06	2.98747e+06	2.14789e+06	1.52782e+06	2.07809e+06	1.9171e+06	2.08646e+06	1.98825e+06	2.03144e+06	1.72622e+06	1.81613e+06	2.08639e+06	2.15243e+06	1.87272e+06	1.97669e+06	1.86462e+06	1.74654e+06	1.91452e+06
	sp|O88466|ZN106_MOUSE	Znf106	Zinc finger protein 106 OS=Mus musculus OX=10090 GN=Znf106 PE=1 SV=3	21	19	2	12.02	66702.3	67050.8	75078.4	62210.6	63935.1	66097.2	66061.8	73831.2	65321	71735	62535.1	67339.3	58869.7	63260	51354.4	61095.6	76572.3	74620.7	69655.5	74157.6	71999.9	63023.5	64264.4	55409.6	81972.6	59116.1	61141.5	64980.3	63188.3	63933	66097.9	69205	61132.1	66891.3	63771	63144.4	62642.4	65632.3	66535	68499.1	65329.7	61045.3
	sp|O88485|DC1I1_MOUSE	Dync1i1	Cytoplasmic dynein 1 intermediate chain 1 OS=Mus musculus OX=10090 GN=Dync1i1 PE=1 SV=2	150	34	0	67.2	2.86002e+06	3.26386e+06	2.8188e+06	2.92739e+06	3.03123e+06	2.98768e+06	3.15306e+06	3.23937e+06	3.31284e+06	2.98397e+06	2.8665e+06	2.68619e+06	2.92237e+06	3.09594e+06	2.53589e+06	3.03929e+06	3.15398e+06	3.13459e+06	3.20682e+06	3.22631e+06	3.27127e+06	2.61114e+06	2.61052e+06	2.90418e+06	3.07211e+06	2.81847e+06	2.84537e+06	2.9244e+06	2.93807e+06	3.04562e+06	2.8586e+06	2.88088e+06	3.08233e+06	2.99365e+06	2.85826e+06	3.03804e+06	2.83358e+06	2.91683e+06	2.87973e+06	2.88773e+06	3.10342e+06	3.02116e+06
	sp|O88487|DC1I2_MOUSE	Dync1i2	Cytoplasmic dynein 1 intermediate chain 2 OS=Mus musculus OX=10090 GN=Dync1i2 PE=1 SV=1	184	31	0	57.68	2.69885e+06	2.676e+06	2.56924e+06	2.51379e+06	2.62488e+06	2.60207e+06	2.56962e+06	2.74138e+06	2.73105e+06	2.61049e+06	2.56451e+06	2.51906e+06	2.66671e+06	2.56533e+06	2.5527e+06	2.71773e+06	2.63762e+06	2.68127e+06	2.64736e+06	2.70538e+06	2.66091e+06	2.50503e+06	2.76595e+06	2.62008e+06	2.57423e+06	2.72227e+06	2.73329e+06	2.61782e+06	2.77878e+06	2.69407e+06	2.62053e+06	2.62228e+06	2.71296e+06	2.54333e+06	2.4657e+06	2.80618e+06	2.54416e+06	2.49318e+06	2.67731e+06	2.58694e+06	2.573e+06	2.59201e+06
	sp|O88491|NSD1_MOUSE	Nsd1	Histone-lysine N-methyltransferase, H3 lysine-36 specific OS=Mus musculus OX=10090 GN=Nsd1 PE=1 SV=1	63	54	0	24.23	261095	242849	255825	257939	252379	249249	251145	259765	246664	240849	245361	241279	240643	236007	255642	243962	267559	256397	256331	252655	256215	250718	244993	244161	264508	237792	251374	250735	254752	258209	236396	254884	254731	255708	240827	242569	262935	253120	261633	242014	227375	236073
	sp|O88492|PLIN4_MOUSE	Plin4	Perilipin-4 OS=Mus musculus OX=10090 GN=Plin4 PE=1 SV=2	101	47	0	69.42	476781	376029	404463	371055	450480	396535	371599	281891	405945	373935	460295	514185	572236	506434	602822	585292	474746	431554	459336	445755	472596	440397	768096	451016	508815	590695	725534	360503	362797	447244	252984	462210	417152	399171	361196	566367	412627	296473	369745	340904	403120	459587
	sp|O88502|PDE8A_MOUSE	Pde8a	High affinity cAMP-specific and IBMX-insensitive 3',5'-cyclic phosphodiesterase 8A OS=Mus musculus OX=10090 GN=Pde8a PE=1 SV=1	57	36	0	47.39	326243	287495	251322	255762	293470	291729	258880	283592	339600	279081	293283	276077	335951	300648	351197	287995	351272	305907	311167	313215	336981	281295	366110	289279	314314	317640	335577	241310	300398	291709	258295	270311	290216	292646	251669	363651	322082	238741	288791	298791	239403	303927
	sp|O88507|CNTFR_MOUSE	Cntfr	Ciliary neurotrophic factor receptor subunit alpha OS=Mus musculus OX=10090 GN=Cntfr PE=1 SV=2	45	12	12	42.2	860388	794135	810715	719554	830580	786520	887525	898143	800288	853055	743394	669043	772913	672633	679864	794009	855303	881992	793339	819124	835078	815383	612807	706902	753129	711483	667718	808745	740783	806002	828700	761910	785677	821556	794688	841492	760509	803178	705018	770167	762243	821030
	sp|O88508|DNM3A_MOUSE	Dnmt3a	DNA (cytosine-5)-methyltransferase 3A OS=Mus musculus OX=10090 GN=Dnmt3a PE=1 SV=2	24	20	2	22.03	108823	99886.6	96242.6	94232.8	100788	94283.5	97726.5	92754.8	102071	92035.8	98715.5	101648	93888.1	100451	93346.8	87086.1	92678.8	93574.6	95625.8	91382.7	102043	95768.9	88709.6	90967.8	97785.3	98983.5	104111	89733.8	104735	98945.5	100498	86426.6	101541	101435	98510.9	97617.2	100743	91418.1	99386.8	88251	89255.3	104962
	sp|O88509|DNM3B_MOUSE	Dnmt3b	DNA (cytosine-5)-methyltransferase 3B OS=Mus musculus OX=10090 GN=Dnmt3b PE=1 SV=2	5	4	0	3.96	44505	45354.6	41552.7	45628.4	47166.2	45823.7	40957	42295.7	50989	37727.4	47023.6	46794.3	39096.7	49191.7	43635.4	43392	40093.6	57837.8	41678.7	53079.7	44166.7	43619.8	43981.2	51903.7	36392.9	46989.1	38192.6	47588.3	44657.4	45667.3	48268	52196.8	46816.8	45543.1	48554.6	43773.1	48972.9	46764.6	39484.3	43354.9	41492	48390.6
	sp|O88512|AP1G2_MOUSE	Ap1g2	AP-1 complex subunit gamma-like 2 OS=Mus musculus OX=10090 GN=Ap1g2 PE=1 SV=2	3	2	0	1.9	467426	258429	432755	310816	312180	280501	437177	339064	314011	433134	374096	298790	335463	303413	188296	294907	308383	386293	331875	352707	310413	479323	216753	334655	312499	373679	313728	285045	389410	324656	406755	363334	348802	280278	354988	328020	363085	283925	415748	368314	376732	340032
	sp|O88520|SHOC2_MOUSE	Shoc2	Leucine-rich repeat protein SHOC-2 OS=Mus musculus OX=10090 GN=Shoc2 PE=1 SV=2	44	16	6	30.24	427335	468889	434438	422751	438495	424939	470997	475377	453775	450636	445507	417096	444852	426054	404954	431862	411994	423079	401744	444937	415465	428508	415876	424189	446823	520159	414941	441379	427104	442784	459450	448426	448068	423983	445645	402919	433112	458795	417382	373686	434197	459138
	sp|O88522|NEMO_MOUSE	Ikbkg	NF-kappa-B essential modulator OS=Mus musculus OX=10090 GN=Ikbkg PE=1 SV=2	47	24	0	50.97	321889	348414	334853	334000	310927	355835	316491	356452	338460	340905	311986	344270	328736	340233	319691	352849	321819	344350	320043	345777	341318	330590	359432	337644	318494	340079	310239	329317	340406	343081	331827	321383	350128	325815	319086	313379	332983	323425	330823	347224	313830	338059
	sp|O88531|PPT1_MOUSE	Ppt1	Palmitoyl-protein thioesterase 1 OS=Mus musculus OX=10090 GN=Ppt1 PE=1 SV=2	68	14	0	46.4	2.31016e+06	2.12022e+06	2.30361e+06	2.19995e+06	2.49472e+06	2.58405e+06	2.53121e+06	2.79367e+06	2.41255e+06	2.58321e+06	2.38868e+06	2.50081e+06	2.73905e+06	2.54004e+06	2.59545e+06	3.56323e+06	2.73825e+06	2.75978e+06	2.79606e+06	2.74556e+06	2.77104e+06	3.491e+06	3.41413e+06	2.64764e+06	2.60374e+06	2.68731e+06	2.60189e+06	2.12019e+06	2.21199e+06	2.09971e+06	1.9036e+06	1.97772e+06	2.02543e+06	2.10983e+06	2.0613e+06	2.43035e+06	2.43859e+06	2.44131e+06	2.70984e+06	2.30775e+06	2.62167e+06	2.42616e+06
	sp|O88532|ZFR_MOUSE	Zfr	Zinc finger RNA-binding protein OS=Mus musculus OX=10090 GN=Zfr PE=1 SV=2	206	66	64	50.65	1.23648e+06	1.19986e+06	1.25796e+06	1.24664e+06	1.21991e+06	1.2215e+06	1.19593e+06	1.17869e+06	1.12781e+06	1.22456e+06	1.22125e+06	1.18319e+06	1.15538e+06	1.13979e+06	1.2379e+06	1.20839e+06	1.16122e+06	1.18016e+06	1.18529e+06	1.16613e+06	1.13625e+06	1.18267e+06	1.16695e+06	1.16806e+06	1.12859e+06	1.13433e+06	1.1251e+06	1.22161e+06	1.25024e+06	1.28732e+06	1.22597e+06	1.29164e+06	1.23808e+06	1.19297e+06	1.27197e+06	1.22041e+06	1.28309e+06	1.242e+06	1.16684e+06	1.23139e+06	1.21413e+06	1.21722e+06
	sp|O88533|DDC_MOUSE	Ddc	Aromatic-L-amino-acid decarboxylase OS=Mus musculus OX=10090 GN=Ddc PE=1 SV=1	74	21	21	44.17	1.17621e+06	697553	581039	677581	758578	747822	701733	705661	1.2326e+06	577819	730105	674775	617417	717156	807292	741998	770907	688026	741239	795725	831778	712357	655625	687410	703886	729814	758839	555599	561846	662593	555256	598722	616642	606886	607977	597823	492659	556849	764402	736763	740591	688829
	sp|O88543|CSN3_MOUSE	Cops3	COP9 signalosome complex subunit 3 OS=Mus musculus OX=10090 GN=Cops3 PE=1 SV=3	148	28	17	55.08	2.61887e+06	2.95251e+06	2.6855e+06	2.7689e+06	2.77105e+06	2.73561e+06	2.76723e+06	2.86922e+06	2.8595e+06	2.71965e+06	2.74562e+06	2.66321e+06	2.6636e+06	2.68154e+06	2.73943e+06	2.88978e+06	2.6339e+06	2.84509e+06	2.76044e+06	2.86453e+06	2.77579e+06	2.65601e+06	2.77088e+06	2.65761e+06	2.62824e+06	2.76306e+06	2.65855e+06	2.78971e+06	2.6549e+06	2.76696e+06	2.77771e+06	2.7911e+06	2.76771e+06	2.79019e+06	2.73213e+06	2.86672e+06	2.76243e+06	2.75164e+06	2.67025e+06	2.80344e+06	2.75445e+06	2.80818e+06
	sp|O88544|CSN4_MOUSE	Cops4	COP9 signalosome complex subunit 4 OS=Mus musculus OX=10090 GN=Cops4 PE=1 SV=1	221	39	37	83.5	3.85346e+06	4.43835e+06	4.02096e+06	4.27408e+06	4.2625e+06	4.09503e+06	4.14847e+06	4.33262e+06	4.23418e+06	4.17037e+06	4.22839e+06	3.95861e+06	4.13004e+06	4.05626e+06	3.83093e+06	4.43679e+06	4.11727e+06	4.22172e+06	4.30164e+06	4.27643e+06	4.3256e+06	4.0185e+06	4.25722e+06	3.98212e+06	4.0956e+06	4.07235e+06	4.12691e+06	4.29128e+06	4.24498e+06	4.24408e+06	4.22781e+06	4.03864e+06	4.39436e+06	4.13228e+06	4.16976e+06	4.18784e+06	4.08701e+06	4.11665e+06	4.08855e+06	4.24694e+06	4.11413e+06	4.17565e+06
	sp|O88545|CSN6_MOUSE	Cops6	COP9 signalosome complex subunit 6 OS=Mus musculus OX=10090 GN=Cops6 PE=1 SV=1	107	19	7	55.86	2.94394e+06	3.33733e+06	3.09714e+06	3.04611e+06	3.06475e+06	3.39796e+06	3.25757e+06	3.44664e+06	3.13012e+06	3.19851e+06	2.93563e+06	3.16342e+06	3.21919e+06	2.91798e+06	3.06301e+06	3.31928e+06	3.04869e+06	3.2358e+06	3.12774e+06	3.29857e+06	3.19967e+06	3.17201e+06	3.10754e+06	3.10565e+06	3.04338e+06	3.20944e+06	3.14209e+06	3.31829e+06	3.09553e+06	3.2336e+06	3.14971e+06	3.17527e+06	3.27962e+06	3.18904e+06	3.12434e+06	3.25184e+06	3.15219e+06	3.20069e+06	2.89721e+06	3.19032e+06	3.19259e+06	3.24766e+06
	sp|O88554|PARP2_MOUSE	Parp2	Poly [ADP-ribose] polymerase 2 OS=Mus musculus OX=10090 GN=Parp2 PE=1 SV=3	18	13	12	30.59	101846	100593	105610	103728	102270	96890.8	99689.4	96282.4	98630.5	93609.4	98878.2	101498	97759	98783.6	104388	100365	91490.2	110254	99044.7	124187	82735.8	98896.1	93002.1	115322	96019.3	111439	84058.7	108844	112152	115751	101724	93475.6	112792	123618	89006.5	130704	59480.1	100632	113475	76224.7	119562	102104
	sp|O88559|MEN1_MOUSE	Men1	Menin OS=Mus musculus OX=10090 GN=Men1 PE=1 SV=2	33	23	0	42.06	187509	172436	170977	190070	182570	175888	178205	177782	171705	172632	176077	170575	176574	167795	188330	185020	180356	176378	181114	169165	187970	165483	182744	172793	192555	170634	180601	169241	182618	193258	168713	176022	183346	185361	181159	181559	191331	160559	178130	185547	171724	209382
	sp|O88561|S27A3_MOUSE	Slc27a3	Solute carrier family 27 member 3 OS=Mus musculus OX=10090 GN=Slc27a3 PE=1 SV=2	12	12	0	20.99	65398.7	80307.9	66782	73222.9	72978.3	70875.9	69372.3	71283.5	67372	79626.9	70102.6	72901.2	68419.4	69454.5	68318.1	78271.3	65710.9	78169.1	61363.1	68618.6	73729.2	56050.4	79251.5	74831.1	60268.9	65424	72418	76507.9	69374.1	73120.1	64928.3	70991.1	72770.1	78179.4	78426.9	68765.8	76589.9	79392.2	73084.5	72882.5	81961.1	79210.4
	sp|O88569|ROA2_MOUSE	Hnrnpa2b1	Heterogeneous nuclear ribonucleoproteins A2/B1 OS=Mus musculus OX=10090 GN=Hnrnpa2b1 PE=1 SV=2	455	34	1	70.54	2.76623e+07	2.72914e+07	2.68531e+07	2.78207e+07	2.8025e+07	2.76459e+07	2.61353e+07	2.59647e+07	2.60118e+07	2.71539e+07	2.70949e+07	2.63356e+07	2.55642e+07	2.60132e+07	2.98561e+07	2.65835e+07	2.66493e+07	2.66336e+07	2.64418e+07	2.61438e+07	2.69026e+07	2.47438e+07	2.88943e+07	2.78102e+07	2.68985e+07	2.48177e+07	2.46135e+07	2.71368e+07	2.82962e+07	2.8212e+07	2.69665e+07	2.74783e+07	2.86579e+07	2.81577e+07	2.82816e+07	2.84821e+07	2.84473e+07	2.74347e+07	2.68159e+07	2.70031e+07	2.79863e+07	2.8528e+07
	sp|O88572|LRP6_MOUSE	Lrp6	Low-density lipoprotein receptor-related protein 6 OS=Mus musculus OX=10090 GN=Lrp6 PE=1 SV=1	30	21	17	13.21	353341	326801	334889	325616	361070	318985	356889	315106	326883	343309	353662	314225	318203	370719	334935	348304	315765	372816	315325	356139	290858	349435	336752	342094	303448	380728	323369	352580	334712	344232	322808	336091	337808	330172	365270	328028	313300	342663	332206	325230	360226	304012
	sp|O88574|SAP30_MOUSE	Sap30	Histone deacetylase complex subunit SAP30 OS=Mus musculus OX=10090 GN=Sap30 PE=1 SV=1	6	4	4	17.73	68801.4	66785.8	64805.7	64180.1	67790.8	64600.3	62797.5	78510	48767.2	65990.5	64874.5	66818.9	70844.7	54441.1	68924.6	71874	57373.5	61512.5	65844	66285.1	63293.5	60373.6	71215.6	78548.3	65085.4	62599.4	64329	72574	65403.7	66181	62968.5	69029.8	67461.2	69274.5	59013.1	45005.3	99793.5	61971.3	65696.8	67752.4	66192.9	63165.5
	sp|O88587|COMT_MOUSE	Comt	Catechol O-methyltransferase OS=Mus musculus OX=10090 GN=Comt PE=1 SV=2	63	21	0	68.68	1.54334e+06	1.55573e+06	1.56787e+06	1.62329e+06	1.69756e+06	1.6807e+06	1.56767e+06	1.47654e+06	1.51429e+06	1.51974e+06	1.7288e+06	1.68374e+06	1.52483e+06	1.58878e+06	1.69939e+06	1.57784e+06	1.47036e+06	1.58248e+06	1.54263e+06	1.52992e+06	1.46456e+06	1.59353e+06	1.68458e+06	1.56422e+06	1.48137e+06	1.56484e+06	1.59057e+06	1.5496e+06	1.67528e+06	1.58879e+06	1.57093e+06	1.4981e+06	1.65327e+06	1.59293e+06	1.55158e+06	1.61867e+06	1.5944e+06	1.52849e+06	1.73389e+06	1.61531e+06	1.62747e+06	1.60114e+06
	sp|O88597|BECN1_MOUSE	Becn1	Beclin-1 OS=Mus musculus OX=10090 GN=Becn1 PE=1 SV=3	69	23	0	42.41	643847	739447	718664	712207	710015	739509	678855	685236	748349	730884	703763	706984	710125	781705	701556	761178	735944	713432	740421	710133	734095	678997	767522	696037	734269	697406	747021	770194	723501	753703	720427	719127	724738	725245	727099	725537	719272	765396	735604	753724	702668	718644
	sp|O88602|CCG2_MOUSE	Cacng2	Voltage-dependent calcium channel gamma-2 subunit OS=Mus musculus OX=10090 GN=Cacng2 PE=1 SV=1	97	16	12	34.98	894047	825282	951802	989251	879108	928023	783097	943685	872137	919573	864569	814831	938689	886403	862274	936669	938809	991945	941744	916261	937807	860761	856407	867235	835738	879596	808814	1.02927e+06	954740	916381	933469	945219	903742	929160	940123	917226	930269	1.02421e+06	976484	930384	883988	915282
	sp|O88622|PARG_MOUSE	Parg	Poly(ADP-ribose) glycohydrolase OS=Mus musculus OX=10090 GN=Parg PE=1 SV=2	47	34	0	44.68	187123	196137	189073	187583	195087	204902	192530	204416	195674	191684	194811	195996	183943	183740	184338	195346	194432	187589	197015	191326	186989	186129	190058	185933	197997	195117	188612	193441	195069	191755	194806	196002	191465	197294	192128	181314	189976	191312	195365	186548	190141	186317
	sp|O88623|UBP2_MOUSE	Usp2	Ubiquitin carboxyl-terminal hydrolase 2 OS=Mus musculus OX=10090 GN=Usp2 PE=1 SV=2	12	10	0	19.74	34889.4	29534.1	36417	28118.3	33961.1	34903.2	36464.4	34181.9	27857	28938	31371.2	33398.7	35144.8	30316.9	34470.7	29825.8	31392.2	34634	42124.3	30800.8	34987.9	38640	36291.6	30236.2	33609.8	33352	30177.5	32078.7	35235.9	34194.4	29707.8	34511.5	33511.2	33174.7	30791.6	32444.9	33027.1	34852.7	36546.7	34697.1	29559.8	34358.3
	sp|O88630|GOSR1_MOUSE	Gosr1	Golgi SNAP receptor complex member 1 OS=Mus musculus OX=10090 GN=Gosr1 PE=1 SV=2	47	18	18	56.4	430583	402175	447526	406304	391531	426415	415132	395009	393079	402464	400219	438190	418009	418792	450530	397476	370378	433210	380765	414885	395624	431506	415220	415007	371172	429927	401727	417685	409142	424142	407101	406120	406041	410495	417211	386194	406046	439636	408158	398334	419120	431023
	sp|O88643|PAK1_MOUSE	Pak1	Serine/threonine-protein kinase PAK 1 OS=Mus musculus OX=10090 GN=Pak1 PE=1 SV=1	385	40	10	50.64	8.84675e+06	1.02519e+07	9.64783e+06	8.95068e+06	8.9542e+06	9.34092e+06	9.80674e+06	1.14125e+07	1.02569e+07	9.62237e+06	8.6635e+06	8.22272e+06	8.98778e+06	9.37351e+06	8.09537e+06	9.75491e+06	9.65889e+06	9.75714e+06	9.95879e+06	1.03745e+07	1.04227e+07	8.40119e+06	8.15632e+06	9.25238e+06	9.15642e+06	9.22642e+06	8.29586e+06	9.67878e+06	9.6672e+06	9.64804e+06	9.6991e+06	9.55762e+06	9.62203e+06	9.26138e+06	9.23673e+06	9.75674e+06	9.49222e+06	9.44884e+06	9.35472e+06	9.63558e+06	9.21584e+06	9.17023e+06
	sp|O88653|LTOR3_MOUSE	Lamtor3	Ragulator complex protein LAMTOR3 OS=Mus musculus OX=10090 GN=Lamtor3 PE=1 SV=1	24	7	7	68.54	573641	554465	651716	550672	583379	518936	587160	526246	500530	541073	627739	613018	649509	549260	646673	551362	516416	494701	478289	536789	513932	625585	639119	580759	557642	684302	708582	599290	565771	561363	549433	553821	620122	623459	578707	557312	606570	594202	545620	526303	550047	542866
	sp|O88665|BRD7_MOUSE	Brd7	Bromodomain-containing protein 7 OS=Mus musculus OX=10090 GN=Brd7 PE=1 SV=1	30	22	20	42.24	103763	108620	99737.8	99143.6	102172	106824	96914.1	113474	91894.3	96307.3	99290.4	102294	103141	103859	99454.4	100619	103626	100320	102497	94712.1	105706	98378.7	98285	104448	105519	100342	98399.1	102106	102749	121946	105723	100524	101577	118355	110589	96103.5	107159	108477	100959	91691.8	113545	102146
	sp|O88685|PRS6A_MOUSE	Psmc3	26S proteasome regulatory subunit 6A OS=Mus musculus OX=10090 GN=Psmc3 PE=1 SV=2	215	41	0	69	5.10801e+06	5.27859e+06	5.08579e+06	5.20885e+06	5.28488e+06	5.0477e+06	5.34892e+06	5.17259e+06	5.07668e+06	5.19381e+06	5.10507e+06	4.94903e+06	4.70877e+06	5.2496e+06	4.92573e+06	5.08369e+06	5.10765e+06	5.10694e+06	5.13696e+06	5.03348e+06	5.08224e+06	5.24433e+06	4.95488e+06	5.01263e+06	5.00564e+06	4.954e+06	5.05181e+06	5.32402e+06	5.24331e+06	5.15313e+06	5.23682e+06	5.14405e+06	5.36166e+06	5.25768e+06	5.20934e+06	5.06822e+06	5.20256e+06	5.25338e+06	5.239e+06	5.21999e+06	5.29934e+06	5.33883e+06
	sp|O88689|PCDA4_MOUSE	Pcdha4	Protocadherin alpha-4 OS=Mus musculus OX=10090 GN=Pcdha4 PE=1 SV=1	35	24	0	24.18	374631	385482	438864	420505	373508	386175	386447	420674	380636	385864	422332	448630	421774	406852	453386	393852	384564	398442	418838	403098	408122	457161	414953	431803	395447	406955	408628	383420	431983	413800	404008	368799	409272	387746	388490	381782	386106	357808	425058	409414	410172	378808
	sp|O88693|CEGT_MOUSE	Ugcg	Ceramide glucosyltransferase OS=Mus musculus OX=10090 GN=Ugcg PE=1 SV=1	15	11	11	28.17	69328.8	76922.1	88233.9	65334.3	67036.2	70167.4	71010	71569.1	71164.8	77517.8	70699.8	65937.5	67830.8	76246.9	68323.3	67802.6	70926.2	73875.2	69367.3	68707.9	72727	70392.9	65746	65585	73529.9	68766.3	66419.9	74204.7	74418.4	74955.1	73198.8	70337.1	68273.3	71183.2	77520.9	67019.9	66926.8	75309.5	77978.3	76208.8	69035.6	74184.4
[truncated: 9,557 more rows]
[truncated: 24 more columns]

## Sheet: 4
	Supplementary Table 4. Aβ levels in mouse models
	The Aβ level was represented by its shared tryptic peptide. The amyloid peptide was quantified in mouse models by TMT-LC/LC-MS/MS, denoised by age-matched WT control samples, and finally normalized by the average value of 12-month-old NLGF mice (100%).
[truncated: 28 more rows]

## Sheet: 5
	Supplementary Table 5. Age-related protein changes in mice
[truncated: 10,371 more rows]

[truncated: 19 more sheets: 6, 7, 8, 9, 10, 11, 12, 13, 14, 15, 16, 17, 18, 19, 20, 21, 22, 23, 24]
